# Supplementary material for: Material-engineered bioartificial microorganisms enabling efficient scavenging of waterborne viruses
Source: Nat Commun. 2023 Aug 3;14:4658. doi: 10.1038/s41467-023-40397-5 (PMC10400550; doi:10.1038/s41467-023-40397-5)
Supplement: Supplementary file 7 — Source Data [file 41467_2023_40397_MOESM7_ESM.xlsx]

## Sheet: Figure 2
a
	Concentration(μg/mL)	MNPs@Ab			MNPs
	400	0.45	0.5	0.519	0.204	0.259	0.281
	200	0.448	0.443	0.352	0.232	0.253	0.287
	100	0.332	0.32	0.388	0.248	0.259	0.298
	50	0.252	0.354	0.332	0.231	0.29	0.225
	25	0.244	0.262	0.275	0.239	0.257	0.199
b
	Particle size (nm)
	172.2
	218.41
	143.53
	178.15
	202.99
	158.71
	121.71
	207.04
	198.52
	215.03
	147.58
	172.07
	141.94
	196.15
	132.98
	180.97
	121.42
	213.17
	158.62
	105.98
	124.52
	207.95
	173.05
	203.78
	206.21
	174.26
	129.75
	151.53
	189.34
	197.85
	189.2
	150.85
	148.6
	131.82
	133.23
	119.83
	188.95
	106.77
	177.02
	101.55
	161.35
	168.87
	137.71
	163.75
	186.35
	133.62
	139.12
	149.98
	222.48
	161.99
	165.94
	99.52
	164.86
	211.4
	160.7
	156.44
	183.93
	193.64
	207.07
	167.64
	193.57
	193.99
	179.77
	201.11
	204.69
	166.76
	171.36
	199.16
	180.63
	197.6
	150.17
	124.58
	202.89
	176.02
	183.7
	140.36
	161.22
	204.52
	165.28
	141.85
	141.12
	165.61
	156.9
	154.15
	200.82
	219.32
	203.82
	178.31
	182.52
	156.66
	143.72
	115.44
	146.98
	209.86
	188.8
	159.31
	215.79
	176.97
	155.84
	110.95
	218.45
	106.54
	120.62
	120.03
	175.55
	175.4
	153.67
	147.16
	178.96
	192.12
	214.72
	184.65
	148.05
	139.67
	195.84
	202.41
	169.65
	184.83
	132.73
	176.48
	206.79
	206.39
	181.88
	205.19
	173.38
	144.46
	189.55
	153.93
	194.17
	209.18
	160.32
	141.47
	212.37
	205.29
	143.1
	179.59
	182.69
	174.84
	187.71
	137.92
	118.3
	172.61
	177.1
	171.73
	192.89
	153.74
	119.91
	81.34
	117.34
	152.21
	115.26
	140.46
	162.11
	127.74
	142.41
	114.03
	197.3
	102.45
	93.12
	170.68
	183.07
	193.93
	163.71
	138.48
	180.09
	177.37
	189.73
	118.64
	73.95
	109.64
	129.07
	166.7
	159.34
	183.91
	131.04
	156.2
	134.55
	155.3
	192.37
	207.46
	183.88
	190.54
	212.34
	149.85
	158.73
	185.54
	177.47
	122.14
	199.44
	149.78
	206.65
	170.74
	180.51
	201.96
	130.72
	173.66
	141.71
	157.95
	219.34
	155.22
	165.47
	160.16
	218.43
	223.85
	136.26
	182.34
	186.74
	100.07
	211.71
	158.6
	168.71
	152.11
	183.09
	176.8
	153.63
	209.33
	145.62
	84.87
	107.29
	190.8
	125.02
	112.32
	126.71
	115.6
	141.42
	172.51
	179.12
	146.42
	160.5
	161.87
	159.5
	156.89
	130.62
	184.93
	154.75
	181
	173.61
	128.1
	149.36
	179.66
	190.71
	139.11
	149.36
	123.26
	111.04
	205.55
	206.84
	89.35
	121.39
	168.76
	157.25
	105.37
	107.49
	165.41
	137.72
	163.31
	145.63
	184.58
	117.09
	97.5
	148.12
	183.36
	152.77
	182.27
	110.31
	128.3
	129.09
	132.44
	105.43
	166.93
	160.4
	153.93
	111.29
	91.96
	123.17
	207.05
	229.14
	207.07
c
	MNPs		MNPs@Ab
	Field(G)	Moment(emu/g)	Field(G)	Moment(emu/g)
	-5000.04	-62.3153	-4999.93	-62.4616
	-4499.82	-61.9801	-4499.83	-62.1447
	-4000.01	-61.5776	-3999.91	-61.7614
	-3499.96	-61.1061	-3499.88	-61.2426
	-2999.93	-60.4923	-2999.86	-60.6419
	-2500.19	-59.6997	-2500.12	-59.7977
	-2300.24	-59.2924	-2300.17	-59.3625
	-2100.26	-58.8101	-2100.17	-58.8878
	-1900.35	-58.275	-1900.22	-58.3274
	-1700.36	-57.6162	-1700.28	-57.6251
	-1500.18	-56.8717	-1500.4	-56.5977
	-1300.24	-55.831	-1300.36	-55.4191
	-1100.25	-54.295	-1100.37	-53.613
	-900.371	-52.1131	-900.312	-50.5228
	-850.241	-51.3272	-850.189	-49.3453
	-800.303	-50.4276	-800.259	-48.1558
	-750.388	-49.4331	-750.306	-46.7015
	-700.206	-48.2568	-700.362	-45.0096
	-650.335	-46.8525	-650.224	-43.1918
	-600.368	-44.9784	-600.294	-41.1695
	-550.268	-43.121	-550.194	-38.4852
	-500.064	-40.4777	-500.079	-35.8553
	-450.148	-37.6805	-450.141	-32.8269
	-400.226	-34.5639	-400.329	-29.9667
	-350.081	-31.0835	-350.221	-27.4506
	-300.136	-27.3525	-300.284	-22.9464
	-275.163	-25.1842	-275.141	-21.2377
	-250.213	-23.0592	-250.361	-19.3533
	-225.219	-21.2122	-225.174	-17.5105
	-200.231	-18.9061	-200.202	-15.6139
	-175.288	-16.5726	-175.296	-13.7079
	-150.331	-14.3479	-150.294	-11.9758
	-125.188	-12.0349	-125.292	-10.0132
	-100.156	-9.82536	-100.119	-8.06711
	-75.2283	-7.53997	-75.1839	-6.1194
	-50.2114	-5.04933	-50.2262	-4.07832
	-25.0909	-2.62414	-25.0539	-2.08224
	-0.05181	-0.34304	-0.03701	-0.37384
	24.6986	2.02479	24.7504	1.89307
	49.6859	4.49956	49.7895	3.95442
	74.6806	6.97576	74.7028	6.05939
	99.8529	9.75255	99.6826	7.93118
	124.64	12.1485	124.677	10.0357
	149.805	14.5631	149.679	12.3806
	174.785	17.1391	174.585	14.4362
	199.713	19.7523	199.802	16.4856
	224.982	22.0536	224.93	18.4401
	249.762	24.2403	249.71	20.1637
	274.823	26.508	274.786	22.2731
	299.67	28.5145	299.736	24.1251
	349.74	32.3061	349.726	27.2661
	399.737	35.6497	399.767	30.7022
	449.875	38.8589	449.682	33.8063
	499.612	41.6496	499.605	36.8763
	549.624	43.9065	549.616	39.5338
	599.813	45.8668	599.746	41.9371
	649.743	47.4918	649.699	44.0973
	699.732	48.794	699.71	45.942
	749.67	49.924	749.825	47.5391
	799.778	50.8545	799.674	48.8353
	849.686	51.6948	849.686	50.0157
	899.616	52.3821	899.616	51.0196
	1099.58	54.2899	1099.71	53.7006
	1299.62	55.7113	1299.63	55.2809
	1499.58	56.8404	1499.75	56.8387
	1699.64	57.5679	1699.61	57.6939
	1899.65	58.2645	1899.97	58.4646
	2099.63	58.7995	2099.79	59.0769
	2299.63	59.2688	2299.64	59.5243
	2499.8	59.6446	2499.75	59.9419
	2999.73	60.4715	2999.72	60.7827
	3499.76	61.0816	3499.62	61.4088
	3999.66	61.5725	3999.6	61.8995
	4499.64	61.9497	4499.6	62.2872
	4999.68	62.2862	4999.68	62.6346
h
	Para		E-Para
	Field(G)	Moment(emu/g)	Field(G)	Moment(emu/g)
	4768.26	-0.4191	5000.31	4.6307
	4292.08	-0.3742	4000.4	4.6624
	3815.74	-0.3284	3000.24	4.6476
	3339.47	-0.2808	2000.01	4.5159
	2863.21	-0.2361	1800.33	4.457
	2387.05	-0.1905	1600.34	4.3856
	1910.87	-0.1542	1400.21	4.2917
	1434.69	-0.1064	1200.46	4.1646
	958.57	-0.0634	1000.21	3.9799
	482.373	-0.0303	800.329	3.7365
	5.95048	0.00215177	600.189	3.3678
	-470.112	0.0274	400.33	2.8703
	-946.255	0.0567	200.202	2.054
	-1422.41	0.0995	-0.07362	0.8364
	-1898.59	0.1459	-199.858	-0.8583
	-2374.72	0.1859	-400.048	-2.3062
	-2850.91	0.2326	-600.017	-3.2274
	-3327.07	0.2819	-800.096	-3.6938
	-3803.19	0.3191	-999.942	-3.9723
	-4279.38	0.3665	-1199.62	-4.1651
	-4755.48	0.4186	-1400.15	-4.2931
	-4762.55	0.4181	-1600.33	-4.3861
			-1800.15	-4.4604
			-1999.95	-4.5109
			-2999.64	-4.6421
			-4000.17	-4.662
			-5000.23	-4.6281
i
	Concentration(μg/mL)	Survival rate(%)
	0	96.7628	100.965	102.272
	100	100.965	96.7628	97.9441
	200	95.627	101.761	99.0686
	400	92.5488	84.1322	90.1636
	800	84.1322	81.9627	79.9296
	1600	75.7269	73.2508	71.5129
j
	Para	E-Para
	1200	840
	1160	860
	1400	1200
	1000	1000
	1220	1040

## Sheet: Figure 3
c
	Control	MNPs	MNPs@Ab	Para	Para-MNPs	Para-Ab	E-Para
	196970	165234	101228	47086.9	52553.3	35545.2	0
	293900	290603	68517.3	50257.4	22423.3	19368.7	0
	254273	182684	83080.7	18819.1	16050.9	12336.7	0
d
	Time(h)	Para			E-Para
	0	412952	141710	220800	192619	894953	134091
	2	236537	47141.1	153815	55757.1	8020.47	10914.4
	4	20007.8	132038	73875.4	6110.83	3057.03	53727.9
	8	34009.5	122857	17510.6	735.699	3019.26	422.766
	12	46795.1	94015.6	11518.6	17.8608	7.78753	43.1718
	24	53468.7	19270.8	40963.8	0	0	0
e
	Number of cells (cells/mL)	Para			E-Para
	0	127430	227663	114451	127430	227663	114451
	2000	154680	47393.1	102980	36576.7	6496	16500.8
	4000	43011.5	24666.1	99053.5	395.437	2408.55	1191.17
	8000	34336.7	62942.5	16911.3	0	0	0
	16000	32205.1	54007.9	15674.6	0	0	0
	32000	53468.7	19270.8	40963.8	0	0	0
f
	Number of cells (cells/mL)	Para			E-Para
	0	3.11062e+08	7.19797e+08	1.48639e+08	3.11062e+08	7.19797e+08	1.48639e+08
	4000	1.58114e+08	6.04235e+07	3.22252e+08	1.84551e+08	2.33505e+07	2.39659e+07
	8000	2.3064e+07	2.29274e+08	4.22622e+07	275970	385800	83990.1
	16000	1.97374e+08	1.46071e+07	5.21008e+07	4280	4240	627.001
	32000	1.15291e+07	2.96989e+07	2.08678e+08	193.073	111.977	736.958
	64000	2.1096e+07	1.80426e+08	1.9147e+07	0	0	0
	80000	2.1742e+07	3.79665e+07	1.23937e+08	0	0	0
g
	Volume (mL)	Para			E-Para
	100	0.7742	0.9231	0.8184	8.0895	8.5666	8.2656
	500	0.8324	0.8162	0.9039	8.5149	8.3388	8.117
	1000	0.8698	0.7686	0.7413	8.7377	8.2606	8.1356
	2000	0.7266	0.5956	0.6598	8.2516	8.0266	8.3505
	2500	0.8027	0.6521	0.7632	8.3436	7.9856	8.1887
h
		EV71			H1N1			Ad5
	Control	8.0225	7.7841	7.9378	8.1311	8.2424	8.0176	7.76079	7.60919	7.6301
	Para	7.2928	7.0241	7.5813	7.1926	7.3931	7.4918	7.1928	6.8472	6.7937
	E-Para	2.0417	2.1178	1.879	3.4598	3.2332	3.5413	3.14692	3.01221	3.26188

## Sheet: Figure 4
a
	Control	MNPs@Ab	Para	E-Para
	1290	1600	250	0
	1350	2300	290	0
	1370	1700	320	0
b
	Control	MNPs@Ab	Para	E-Para
	-3.49128	-23.1919	74.6021	100
	0.997486	-71.0723	70.5385	100
	2.49379	-24.6882	67.4907	100
c
		Para			E-Para
	Supernantant	53468.7	19270.8	102896	0	0	0
	in cells	6903.99	19257.5	60436.6	0	0	0
d
	H2O2		MNPs@Ab pH=3.5		MNPs@Ab pH=7.4		H2O2+MNPs@Ab pH=3.5		H2O2+MNPs@Ab pH=7.4
	Magnetic Field [G]	Intensity	Magnetic Field [G]	Intensity	Magnetic Field [G]	Intensity	Magnetic Field [G]	Intensity	Magnetic Field [G]	Intensity
	3451.82	7146.21	3451.8	6083.57	3452.46	1797.64	3451.53	6694.07	3451.56	3271.34
	3451.94	7665.21	3451.92	5642.36	3452.58	556.998	3451.65	6523.07	3451.68	1844
	3452.06	7784.21	3452.04	4927.16	3452.7	-326.615	3451.77	6639.07	3451.8	1638.66
	3452.18	6876.21	3452.16	5730.95	3452.82	31.7434	3451.89	7622.07	3451.92	1810.32
	3452.3	6295.21	3452.28	7218.75	3452.94	1354.1	3452.01	8377.07	3452.04	1501.98
	3452.43	6231.21	3452.4	8049.59	3453.06	1359.46	3452.13	10094.1	3452.16	897.635
	3452.55	6433.21	3452.52	7730.39	3453.18	982.82	3452.25	11454.1	3452.28	976.293
	3452.67	5376.21	3452.64	7791.18	3453.3	1766.18	3452.37	10652.1	3452.4	954.024
	3452.79	5353.21	3452.76	7162.98	3453.42	2374.54	3452.49	9277.07	3452.52	692.682
	3452.91	5223.21	3452.88	5657.77	3453.54	1312.9	3452.61	9301.07	3452.64	1626.34
	3453.03	5665.21	3453	4760.56	3453.66	1368.25	3452.73	10525.1	3452.76	2186
	3453.15	6142.21	3453.12	5092.36	3453.78	304.641	3452.85	11025.1	3452.88	2881.66
	3453.27	5850.21	3453.24	5047.15	3453.9	0	3452.97	10779.1	3453	4332.32
	3453.39	5425.21	3453.36	4989.95	3454.02	-301.641	3453.09	9928.07	3453.12	4342.98
	3453.51	6860.21	3453.48	6102.79	3454.14	-455.283	3453.21	9699.07	3453.24	3951.63
	3453.63	8162.21	3453.6	4908.59	3454.26	147.076	3453.33	9893.07	3453.36	3346.29
	3453.75	6751.21	3453.72	4395.38	3454.38	-380.565	3453.45	8619.07	3453.48	1391.02
	3453.87	5767.21	3453.84	3090.18	3454.5	-1405.21	3453.57	9074.07	3453.6	744.683
	3453.99	5877.21	3453.96	2798.97	3454.62	-828.848	3453.69	9261.07	3453.72	414.341
	3454.11	5886.21	3454.08	3102.77	3454.74	-42.4888	3453.81	8493.07	3453.84	79.9998
	3454.23	5839.21	3454.2	2758.56	3454.86	82.8977	3453.93	8161.07	3453.96	739.659
	3454.35	5951.21	3454.32	2730.36	3454.98	-683.744	3454.05	6831.07	3454.08	-304.683
	3454.47	6014.21	3454.44	1888.15	3455.1	-872.385	3454.17	6651.07	3454.2	162.976
	3454.59	6148.21	3454.56	1124.99	3455.22	-137.026	3454.29	6737.07	3454.32	1261.63
	3454.71	6467.21	3454.68	1504.79	3455.34	396.333	3454.41	7373.07	3454.44	1330.29
	3454.83	5944.21	3454.8	1370.58	3455.46	296.691	3454.53	8463.07	3454.56	2525.02
	3454.95	5269.21	3454.92	751.378	3455.58	497.05	3454.65	8434.07	3454.68	2649.68
	3455.07	4902.21	3455.04	94.1732	3455.71	818.409	3454.77	8847.07	3454.8	1657.34
	3455.19	5224.21	3455.16	1922.97	3455.83	821.768	3454.89	9102.07	3454.92	-122
	3455.31	5471.21	3455.28	2060.76	3455.95	772.154	3455.01	8417.07	3455.04	212.659
	3455.43	5157.21	3455.4	1936.56	3456.07	1422.51	3455.13	7736.07	3455.16	675.317
	3455.55	5013.21	3455.52	1652.35	3456.19	1316.87	3455.25	7837.07	3455.28	522.976
	3455.67	5681.21	3455.64	842.147	3456.31	909.23	3455.37	6006.07	3455.4	562.635
	3455.79	6063.21	3455.76	1078.99	3456.43	-222.411	3455.49	5374.07	3455.52	-509.707
	3455.91	6750.21	3455.88	704.786	3456.55	548.948	3455.61	3813.07	3455.64	-1824.05
	3456.03	6262.21	3456	309.581	3456.67	363.307	3455.73	4772.07	3455.76	-2727.32
	3456.15	4483.21	3456.12	-519.624	3456.79	-843.335	3455.85	5286.07	3455.88	-1023.66
	3456.27	3912.22	3456.24	-21.8297	3456.91	-954.976	3455.97	4746.07	3456	-800
	3456.39	4044.22	3456.36	268.965	3457.03	-38.617	3456.09	3132.07	3456.12	251.659
	3456.51	4596.21	3456.48	1698.76	3457.15	-166.23	3456.21	3222.07	3456.25	1919.32
	3456.63	5257.21	3456.6	1566.55	3457.27	-1006.87	3456.33	4562.07	3456.37	2736.98
	3456.75	4351.21	3456.72	778.35	3457.39	-1637.51	3456.45	5129.07	3456.49	1395.63
	3456.87	3102.22	3456.84	-208.806	3457.51	-1909.15	3456.57	6345.07	3456.61	1960.29
	3456.99	2625.22	3456.96	628.988	3457.63	-2127.8	3456.69	6510.07	3456.73	2057.95
	3457.11	3129.22	3457.08	650.783	3457.75	-2750.44	3456.81	7123.07	3456.85	1354.68
	3457.23	3937.22	3457.2	605.578	3457.87	-1746.08	3456.93	7158.07	3456.97	1355.34
	3457.35	2988.22	3457.32	388.373	3457.99	-1389.72	3457.05	6707.07	3457.09	1625
	3457.47	2081.22	3457.44	912.168	3458.11	-613.361	3457.17	5999.07	3457.21	1468.66
	3457.59	2882.22	3457.56	1200.96	3458.23	-1099.97	3457.29	5821.07	3457.33	181.317
	3457.71	3465.22	3457.68	1552.76	3458.35	-1860.62	3457.41	5759.07	3457.45	-107.024
	3457.83	4122.21	3457.8	977.552	3458.47	-3457.26	3457.53	4377.07	3457.57	110.635
	3457.95	3506.22	3457.92	-91.6042	3458.59	-2368.9	3457.65	3503.07	3457.69	1964.29
	3458.07	3459.22	3458.04	-529.809	3458.71	-1102.54	3457.77	4070.07	3457.81	2864.95
	3458.19	4830.21	3458.16	-236.014	3458.83	-61.1803	3457.89	2843.07	3457.93	3490.68
	3458.31	6666.21	3458.28	394.78	3458.95	846.179	3458.01	2521.07	3458.05	2837.34
	3458.43	5746.21	3458.4	1673.57	3459.07	427.537	3458.13	2875.07	3458.17	-153
	3458.55	4837.21	3458.52	2834.37	3459.19	704.896	3458.25	5026.07	3458.29	-709.341
	3458.67	4802.21	3458.64	2809.16	3459.31	57.2826	3458.37	5109.07	3458.41	-727.683
	3458.79	3516.22	3458.76	1840.96	3459.43	-287.359	3458.49	6096.07	3458.53	-1664.02
	3458.91	3414.22	3458.88	2190.75	3459.55	0	3458.61	6446.07	3458.65	-1908.37
	3459.03	3818.22	3459	2716.6	3459.67	-457.888	3458.73	4876.07	3458.77	-2374.71
	3459.15	3707.22	3459.12	1872.39	3459.79	-850.776	3458.85	3934.07	3458.89	-1197.05
	3459.27	3410.22	3459.24	481.188	3459.91	-733.663	3458.98	4006.07	3459.01	807.683
	3459.39	2621.22	3459.36	370.983	3460.03	-13.5511	3459.1	3461.07	3459.13	2266.34
	3459.51	2043.21	3459.48	1052.78	3460.15	-575.437	3459.22	4168.07	3459.25	1934
	3459.63	1521.21	3459.6	1949.57	3460.27	-1070.33	3459.34	5937.07	3459.37	2049.66
	3459.75	1803.21	3459.72	2773.37	3460.39	-1215.56	3459.46	5737.07	3459.49	2637.32
	3459.87	2419.22	3459.84	2393.16	3460.51	-310.45	3459.58	5751.07	3459.61	1575.98
	3459.99	2519.22	3459.96	1316.96	3460.63	1029.66	3459.7	6407.07	3459.73	-403.365
	3460.11	3109.22	3460.08	672.751	3460.75	1016.77	3459.82	7369.07	3459.85	-749.706
	3460.23	3360.22	3460.2	1638.6	3460.87	747.886	3459.94	5905.07	3459.97	-1880.05
	3460.35	3491.22	3460.32	2035.39	3460.99	0	3460.06	5739.07	3460.09	-569.389
	3460.47	3226.22	3460.44	1409.18	3461.11	-904.557	3460.18	7461.07	3460.21	800.341
	3460.59	4176.21	3460.56	2257.98	3461.23	-574.114	3460.3	7460.07	3460.33	0
	3460.71	3854.22	3460.68	817.774	3461.35	-177.671	3460.42	6862.07	3460.45	-806.341
	3460.83	3574.22	3460.8	-244.431	3461.47	-112.228	3460.54	6201.07	3460.57	-1310.68
	3460.95	3490.22	3460.92	-1810.64	3461.59	0	3460.66	6298.07	3460.69	-2541.02
	3461.07	4584.21	3461.04	-869.841	3461.71	0	3460.78	6437.07	3460.81	-2858.37
	3461.19	5302.21	3461.16	1002.95	3461.83	0	3460.9	6485.07	3460.93	-2202.71
	3461.31	4812.21	3461.28	681.798	3461.95	-738.145	3461.02	5066.07	3461.05	-936.048
	3461.43	4589.21	3461.4	633.592	3462.07	167.711	3461.14	4958.07	3461.17	-347.389
	3461.55	5200.21	3461.52	162.387	3462.19	146.566	3461.26	5589.07	3461.29	-786.659
	3461.67	5340.21	3461.64	-153.818	3462.31	1195.42	3461.38	6273.07	3461.41	-1437
	3461.79	4968.21	3461.76	-734.023	3462.43	1393.28	3461.5	6186.07	3461.53	-1848.34
	3461.91	6064.21	3461.88	-517.228	3462.55	255.131	3461.62	5928.07	3461.65	-1379.68
	3462.03	6148.21	3462	585.566	3462.67	-823.908	3461.74	6801.07	3461.77	159.976
	3462.15	6650.21	3462.12	1157.36	3462.79	-1485.05	3461.86	6930.07	3461.89	503.635
	3462.27	6057.21	3462.24	742.156	3462.91	-852.197	3461.98	5380.07	3462.01	1443.29
	3462.39	5300.21	3462.36	0	3463.03	-904.342	3462.1	4118.07	3462.13	1940.95
	3462.51	5521.21	3462.48	-195.205	3463.15	-1232.49	3462.22	3820.07	3462.25	2354.61
	3462.63	5993.21	3462.6	733.589	3463.27	-1073.63	3462.34	3993.07	3462.37	1149.34
	3462.75	6300.21	3462.72	1149.38	3463.39	113.224	3462.46	4950.07	3462.49	1103
	3462.87	5485.21	3462.84	959.179	3463.51	1155.08	3462.58	5450.07	3462.61	1173.66
	3462.99	6253.21	3462.96	260.974	3463.63	1703.93	3462.7	5665.07	3462.73	1805.32
	3463.11	5963.21	3463.08	-1079.23	3463.75	1240.89	3462.82	5082.07	3462.85	862.976
	3463.23	4906.21	3463.2	-212.437	3463.87	1488.75	3462.94	4891.07	3462.97	467.635
	3463.35	4150.21	3463.32	-296.642	3463.99	1223.61	3463.06	4703.07	3463.09	1078.29
	3463.47	4215.21	3463.44	-1486.8	3464.11	-714.539	3463.18	4176.07	3463.21	2573.95
	3463.59	4146.21	3463.56	-1058	3464.23	-2127.68	3463.3	5193.07	3463.33	2847.61
	3463.71	3802.22	3463.68	-365.208	3464.35	-2463.83	3463.42	5814.07	3463.45	2584.34
	3463.83	3869.22	3463.8	-603.413	3464.47	-2005.97	3463.54	4741.07	3463.57	2577
	3463.95	4013.22	3463.92	-1613.62	3464.59	-1249.12	3463.66	3105.07	3463.69	2623.66
	3464.07	4160.21	3464.04	-885.824	3464.71	-422.263	3463.78	2667.07	3463.81	3262.32
	3464.19	3678.22	3464.17	-1002.03	3464.83	-805.302	3463.9	3110.07	3463.93	3255.98
	3464.31	3591.22	3464.29	-1378.23	3464.95	-1472.45	3464.02	3129.07	3464.05	1616.63
	3464.43	3691.22	3464.41	-443.439	3465.07	-1476.59	3464.14	3080.07	3464.17	-769.707
	3464.55	4416.21	3464.53	81.3553	3465.19	-1020.74	3464.26	3197.07	3464.29	-2157.05
	3464.67	4505.21	3464.65	-207.801	3465.31	-351.881	3464.38	3678.07	3464.41	-3124.39
	3464.79	3091.22	3464.77	406.994	3465.43	-1799.03	3464.5	1761.07	3464.53	-3274.73
	3464.91	3722.22	3464.89	2114.79	3465.55	-3122.17	3464.62	1384.07	3464.65	-2752
	3465.03	4744.21	3465.01	3158.58	3465.67	-2772.32	3464.74	2528.07	3464.77	-2256.34
	3465.15	5247.21	3465.13	2146.38	3465.79	-2255.46	3464.86	3273.07	3464.89	-1620.68
	3465.27	5303.21	3465.25	1581.17	3465.91	-2236.61	3464.98	3558.07	3465.01	-400.024
	3465.39	4478.21	3465.37	71.9681	3466.03	-1473.64	3465.1	4700.07	3465.13	281.635
	3465.51	3475.22	3465.49	-604.237	3466.15	-1691.79	3465.22	3769.07	3465.25	-28.7065
	3465.64	3199.22	3465.61	698.558	3466.27	-740.934	3465.34	2768.07	3465.37	327.952
	3465.76	4657.21	3465.73	-559.598	3466.39	661.922	3465.46	2375.07	3465.49	645.611
	3465.88	5675.21	3465.85	-1954.8	3466.51	162.776	3465.58	3353.07	3465.61	331.269
	3466	5937.21	3465.97	-2233.01	3466.63	-744.368	3465.7	3464.07	3465.73	0
	3466.12	5010.21	3466.09	-1364.21	3466.75	-2110.51	3465.82	3855.07	3465.85	-1068.96
	3466.24	4944.21	3466.21	-651.419	3466.87	-1835.66	3465.94	4000.07	3465.97	-2482.91
	3466.36	5192.21	3466.33	177.376	3466.99	-138.803	3466.06	4457.07	3466.09	-2046.87
	3466.48	4905.21	3466.45	-30.8295	3467.11	-39.8413	3466.18	6156.07	3466.21	-1756.82
	3466.6	5170.21	3466.57	636.965	3467.23	-127.986	3466.3	5905.07	3466.33	-1228.78
	3466.72	4920.21	3466.69	2551.76	3467.35	-505.131	3466.42	4679.07	3466.45	-1633.74
	3466.84	4802.21	3466.81	2590.6	3467.47	-653.276	3466.54	4528.07	3466.57	-2149.69
	3466.96	4334.21	3466.93	2009.4	3467.59	-954.421	3466.66	5653.07	3466.69	-2670.65
	3467.08	4524.21	3467.05	1698.19	3467.71	1380.43	3466.78	5925.07	3466.81	-1516.26
	3467.2	4477.21	3467.17	1100.99	3467.83	1538.29	3466.9	5383.07	3466.93	-2653.22
	3467.32	4335.21	3467.29	1570.78	3467.95	1216.14	3467.02	3504.07	3467.05	-3548.18
	3467.44	4802.21	3467.41	1647.58	3468.07	0	3467.14	3631.07	3467.17	-3241.13
	3467.56	6044.21	3467.53	1714.37	3468.19	0	3467.26	3660.07	3467.29	-2296.09
	3467.68	6441.21	3467.65	131.168	3468.31	-662.354	3467.38	3234.07	3467.41	-57.0441
	3467.8	6634.21	3467.77	-8.03761	3468.43	-337.709	3467.5	1028.07	3467.53	0
	3467.92	6396.21	3467.89	-349.194	3468.55	1564.94	3467.62	684.073	3467.65	-2222.6
	3468.04	5659.21	3468.01	368.601	3468.67	2187.58	3467.74	10.073	3467.77	-4638.2
	3468.16	4739.21	3468.13	1611.4	3468.79	1197.23	3467.86	-280.927	3467.89	-5271.79
	3468.28	4443.21	3468.25	2377.19	3468.92	-238.127	3467.98	-536.927	3468.01	-4100.39
	3468.4	3172.22	3468.37	845.986	3469.04	-1753.48	3468.1	-367.927	3468.13	-3103.99
	3468.52	4277.21	3468.49	-491.22	3469.16	-1931.84	3468.22	12.073	3468.25	-1634.59
	3468.64	5789.21	3468.61	-980.425	3469.28	-1356.87	3468.34	397.073	3468.37	-1554.19
	3468.76	6194.21	3468.73	-1765.63	3469.4	-670.226	3468.46	1105.07	3468.49	-1424.8
	3468.88	5897.21	3468.85	-695.835	3469.52	-1233.58	3468.58	893.073	3468.61	-369.398
	3469	6916.21	3468.97	-1213.04	3469.64	-1532.93	3468.7	925.073	3468.73	-152
	3469.12	7155.21	3469.09	-470.197	3469.76	-726.289	3468.82	-407.927	3468.85	-920.602
	3469.24	7075.21	3469.21	168.598	3469.88	-312.643	3468.94	-1877.93	3468.97	-118.204
	3469.36	5380.21	3469.33	1551.39	3470	-630.999	3469.06	-1567.93	3469.09	1043.21
	3469.48	3839.22	3469.45	732.188	3470.12	-887.353	3469.18	-1610.93	3469.21	-853.39
	3469.6	3537.22	3469.57	509.983	3470.24	-1281.71	3469.3	-2200.93	3469.33	-2116.99
	3469.72	3479.22	3469.69	304.777	3470.36	-2198.06	3469.42	-2072.93	3469.46	-1885.59
	3469.84	3168.22	3469.81	-599.428	3470.48	-2898.1	3469.54	531.073	3469.58	-2006.19
	3469.96	4557.21	3469.93	-1357.63	3470.6	-2187.45	3469.66	2355.07	3469.7	-1997.8
	3470.08	4543.21	3470.05	-944.838	3470.72	-1796.81	3469.78	2833.07	3469.82	-1022.4
	3470.2	4127.21	3470.17	-1033.99	3470.84	-1965.16	3469.9	2583.07	3469.94	0
	3470.32	2115.22	3470.29	-847.199	3470.96	-1484.51	3470.02	2919.07	3470.06	-471.739
	3470.44	1235.21	3470.41	67.5953	3471.08	-1267.87	3470.14	3077.07	3470.18	-944.828
	3470.56	1534.21	3470.53	746.39	3471.2	104.777	3470.26	2590.07	3470.3	-813.567
	3470.68	1814.21	3470.65	414.185	3471.32	1858.42	3470.38	1288.07	3470.42	152.694
	3470.8	2622.22	3470.77	315.98	3471.44	1122.07	3470.5	-911.927	3470.54	117.956
	3470.92	2708.22	3470.89	421.774	3471.56	684.032	3470.62	-1805.93	3470.66	373.217
	3471.04	3152.22	3471.01	1008.57	3471.68	-702.322	3470.74	-1521.93	3470.78	-673.522
	3471.16	2555.22	3471.13	639.364	3471.8	-745.676	3470.86	-1267.93	3470.9	-793.261
	3471.28	2970.22	3471.25	717.208	3471.92	-263.031	3470.98	-117.927	3471.02	0
	3471.4	3129.22	3471.37	-389.997	3472.04	-1302.39	3471.1	1330.07	3471.14	-443.926
	3471.52	3480.22	3471.49	-182.202	3472.16	-1436.74	3471.22	2386.07	3471.26	77.9229
	3471.64	2999.22	3471.61	1868.59	3472.28	-1798.09	3471.34	2287.07	3471.38	0
	3471.76	2590.22	3471.73	1288.39	3472.4	-2601.45	3471.46	1466.07	3471.5	346.806
	3471.88	4222.21	3471.85	-773.818	3472.52	-3720.8	3471.58	222.073	3471.62	-300.388
	3472	5080.21	3471.97	-1660.02	3472.64	-3136.84	3471.7	-1167.93	3471.74	-1176.58
	3472.12	4566.21	3472.09	-767.228	3472.76	-2399.19	3471.82	-1050.93	3471.86	-908.775
	3472.24	3912.22	3472.21	-288.434	3472.88	-2545.55	3471.94	-561.927	3471.98	-816.969
	3472.36	3810.22	3472.33	-65.5897	3473	-3429.9	3472.06	715.073	3472.1	-644.163
	3472.48	4415.21	3472.45	69.2052	3473.12	-3997.26	3472.19	144.073	3472.22	-1722.36
	3472.6	4675.21	3472.57	0	3473.24	-4253.61	3472.31	373.073	3472.34	-853.623
	3472.72	4251.21	3472.69	-660.978	3473.36	-3312.96	3472.43	868.073	3472.46	-5.81679
	3472.84	3682.22	3472.81	-1984.96	3473.48	-2659.32	3472.55	993.073	3472.58	721.99
	3472.96	3182.22	3472.93	-1691.93	3473.6	-2418.67	3472.67	2108.07	3472.7	710.796
	3473.08	4142.21	3473.05	-110.912	3473.72	-2988.71	3472.79	1514.07	3472.82	1188.6
	3473.2	3445.22	3473.17	1052.11	3473.84	-4247.06	3472.91	776.073	3472.94	1924.41
	3473.32	4885.21	3473.29	484.132	3473.96	-4304.42	3473.03	-841.927	3473.06	1592.22
	3473.44	5186.21	3473.41	754.154	3474.08	-3612.77	3473.15	-1685.93	3473.18	880.021
	3473.56	5078.21	3473.53	1567.4	3474.2	-3624.13	3473.27	-717.927	3473.3	-99.1729
	3473.68	4738.21	3473.65	2439.42	3474.32	-4488.48	3473.39	-255.927	3473.42	1019.63
	3473.8	4034.22	3473.77	4512.44	3474.44	-4776.84	3473.51	-894.927	3473.54	2446.37
	3473.92	4204.21	3473.89	5129.46	3474.56	-3612.19	3473.63	-1968.93	3473.66	2671.17
	3474.04	3742.22	3474.01	5211.49	3474.68	-3190.55	3473.75	-1913.93	3473.78	1526.98
	3474.16	2937.22	3474.13	4917.51	3474.8	-2644.58	3473.87	-1215.93	3473.9	2780.79
	3474.28	1059.21	3474.25	5183.53	3474.92	-2633.94	3473.99	318.073	3474.02	3611.59
	3474.4	1486.21	3474.37	6910.55	3475.04	-3048.29	3474.11	1832.07	3474.14	4176.4
	3474.52	1791.21	3474.49	8653.57	3475.16	-4330.64	3474.23	1704.07	3474.26	3839.21
	3474.64	2851.22	3474.61	9314.82	3475.28	-4820	3474.35	1686.07	3474.38	2664.01
	3474.76	3556.22	3474.73	10675.8	3475.4	-4575.35	3474.47	1318.07	3474.5	2818.82
	3474.88	3605.22	3474.85	9929.86	3475.52	-2708.71	3474.59	1197.07	3474.62	3285.55
	3475	3344.22	3474.97	10346.9	3475.64	-1539.06	3474.71	1433.07	3474.74	2300.36
	3475.12	4428.21	3475.09	9378.91	3475.76	-895.417	3474.83	1858.07	3474.86	1368.16
	3475.24	5426.21	3475.21	8843.93	3475.88	-2302.77	3474.95	2256.07	3474.98	1142.97
	3475.36	6649.21	3475.33	10470.9	3476	-2598.81	3475.07	3369.07	3475.1	1795.78
	3475.48	5209.21	3475.45	11570	3476.12	-1865.16	3475.19	3390.07	3475.22	1534.58
	3475.6	3977.22	3475.57	11496	3476.24	-1013.52	3475.31	2812.07	3475.34	1612.39
	3475.72	3862.22	3475.69	10495.2	3476.36	-1519.87	3475.43	2973.07	3475.46	1491.19
	3475.84	3414.22	3475.81	10373.3	3476.48	-3760.22	3475.55	3063.07	3475.58	0
	3475.96	3203.22	3475.93	9988.28	3476.6	-4689.58	3475.67	2595.07	3475.7	-567.05
	3476.08	3906.22	3476.05	9380.3	3476.72	-4600.93	3475.79	2212.07	3475.82	-520.662
	3476.2	3823.22	3476.17	8250.33	3476.84	-5173.29	3475.91	2022.07	3475.94	-160.274
	3476.32	3495.22	3476.29	8444.35	3476.96	-4890.64	3476.03	4100.07	3476.06	467.111
	3476.44	4356.21	3476.41	9889.37	3477.08	-4042.68	3476.15	7952.07	3476.18	-503.501
	3476.56	4974.21	3476.53	10695.4	3477.2	-3900.03	3476.27	9876.07	3476.3	-488.113
	3476.68	5068.21	3476.65	11533.4	3477.32	-3364.39	3476.39	9808.07	3476.42	231.277
	3476.8	5664.21	3476.77	12030.7	3477.44	-3114.74	3476.51	8983.07	3476.54	679.665
	3476.92	5720.21	3476.89	12402.7	3477.56	-2921.09	3476.63	9273.07	3476.66	567.05
	3477.04	6473.21	3477.01	12739.7	3477.68	-3356.45	3476.75	10035.1	3476.78	0
	3477.16	6783.21	3477.13	13440.7	3477.8	-3282.8	3476.87	10470.1	3476.9	31.2869
	3477.28	6779.21	3477.25	15022.7	3477.92	-3567.16	3476.99	10785.1	3477.02	180.574
	3477.4	5869.21	3477.38	16025.8	3478.04	-3767.51	3477.11	11944.1	3477.14	327.861
	3477.52	5603.21	3477.5	17116.8	3478.16	-3174.55	3477.23	15563.1	3477.26	943.148
	3477.64	6426.21	3477.62	19713.8	3478.28	-2809.9	3477.35	17849.1	3477.38	1675.43
	3477.76	9096.21	3477.74	23006.8	3478.4	-2933.26	3477.47	19870.1	3477.5	3183.72
	3477.88	12512.2	3477.86	27810.9	3478.52	-3049.61	3477.59	22864.1	3477.62	2656.01
	3478	13647.2	3477.98	33595.1	3478.64	-1949.97	3477.71	26705.1	3477.74	1515.29
	3478.12	12741.2	3478.1	40838.1	3478.76	-692.32	3477.83	32054.1	3477.86	-170.419
	3478.24	14776.2	3478.22	52644.1	3478.88	1505.33	3477.95	36762.1	3477.98	293.073
	3478.36	17975.2	3478.34	68876.2	3479	2215.97	3478.07	43907.1	3478.1	1300.36
	3478.48	21266.2	3478.46	88980.2	3479.12	4120.62	3478.19	52508.1	3478.22	954.645
	3478.6	23814.2	3478.58	111252	3479.24	5068.74	3478.31	60698.1	3478.34	760.932
	3478.72	26004.2	3478.7	134757	3479.36	3733.77	3478.43	66899.1	3478.46	534.219
	3478.84	27977.2	3478.82	155441	3479.48	1714.8	3478.55	71668.1	3478.58	1809.51
	3478.97	29717.2	3478.94	168246	3479.6	1164.83	3478.67	74319.1	3478.7	3202.79
	3479.09	28984.2	3479.06	172563	3479.72	1233.85	3478.79	73371.1	3478.82	4665.08
	3479.21	26182.2	3479.18	166535	3479.84	377.88	3478.91	67888.1	3478.94	3895.37
	3479.33	23170.2	3479.3	152362	3479.96	-829.092	3479.03	60049.1	3479.06	1944.86
	3479.45	18591.2	3479.42	128372	3480.08	-3445.06	3479.15	48685.1	3479.18	411.144
	3479.57	13715.2	3479.54	96500.6	3480.2	-4939.04	3479.27	36562.1	3479.3	-300.569
	3479.69	6104.21	3479.66	61623.6	3480.32	-5921.01	3479.39	24869.1	3479.42	-656.282
	3479.81	-409.785	3479.78	22264.6	3480.44	-7768.92	3479.51	12545.1	3479.54	-1481
	3479.93	-5827.79	3479.9	-18546.3	3480.56	-10142.9	3479.63	400.073	3479.66	-729.709
	3480.05	-10592.8	3480.02	-58910.3	3480.68	-11197.9	3479.75	-10453.9	3479.78	384.578
	3480.17	-13250.8	3480.14	-95733.1	3480.8	-11551.8	3479.87	-19011.9	3479.9	-807.135
	3480.29	-16213.8	3480.26	-125464	3480.92	-11764.8	3479.99	-26611.9	3480.02	-2570.85
	3480.41	-16917.8	3480.38	-144054	3481.04	-12561.8	3480.11	-32305.9	3480.14	-2878.36
	3480.53	-15668.8	3480.5	-152710	3481.16	-12438.8	3480.23	-36789.9	3480.26	-2745.07
	3480.65	-14609.8	3480.62	-150731	3481.28	-10733.7	3480.35	-39906.9	3480.38	-2749.78
	3480.77	-13016.8	3480.74	-139627	3481.4	-9983.69	3480.47	-40889.9	3480.5	-1414.5
	3480.89	-9939.79	3480.86	-124660	3481.52	-11095.6	3480.59	-41309.9	3480.62	-1548.21
	3481.01	-8535.79	3480.98	-105685	3481.64	-11320.6	3480.71	-42404.9	3480.74	-1333.92
	3481.13	-7656.79	3481.1	-86786.9	3481.76	-10237.5	3480.83	-44341.9	3480.86	-1548.64
	3481.25	-5477.79	3481.22	-70022.6	3481.88	-9251.52	3480.95	-43956.9	3480.98	-1737.35
	3481.37	-2885.78	3481.34	-54739.6	3482	-7714.49	3481.07	-43874.9	3481.1	-1517.06
	3481.49	-608.785	3481.46	-43822.6	3482.12	-7909.46	3481.19	-44691.9	3481.22	-2240.57
	3481.61	264.215	3481.58	-33823.6	3482.25	-8909.44	3481.31	-45132.9	3481.34	-3124.29
	3481.73	-237.785	3481.7	-25484.6	3482.37	-9401.41	3481.43	-41781.9	3481.46	-2555
	3481.85	-252.785	3481.82	-20555.5	3482.49	-8496.38	3481.55	-36185.9	3481.58	-3049.71
	3481.97	-162.785	3481.94	-18192.5	3482.61	-7852.29	3481.67	-26492.9	3481.7	-2250.43
	3482.09	610.215	3482.06	-15175.5	3482.73	-6715.26	3481.79	-13041.9	3481.82	-2421.14
	3482.21	299.215	3482.18	-12201.5	3482.85	-6221.23	3481.91	5746.07	3481.94	-1370.85
	3482.33	-289.785	3482.3	-11150.2	3482.97	-7623.2	3482.03	29537.1	3482.06	-955.565
	3482.45	1423.21	3482.42	-10298.2	3483.09	-5928.18	3482.15	60710.1	3482.18	-444.278
	3482.57	4178.21	3482.54	-8238.18	3483.21	-4902.15	3482.27	103475	3482.3	1210.01
	3482.69	8783.21	3482.66	-6210.16	3483.33	-5614.12	3482.39	159416	3482.42	3503.5
	3482.81	11502.2	3482.78	-4687.14	3483.45	-5030.09	3482.51	220011	3482.54	5418.79
	3482.93	12468.2	3482.9	-5006.12	3483.57	-3782.07	3482.63	283384	3482.67	6359.07
	3483.05	14476.2	3483.02	-4808.09	3483.69	-3317.97	3482.75	343935	3482.79	8216.36
	3483.17	16655.2	3483.14	-4918.07	3483.81	-3029.95	3482.87	396860	3482.91	9114.65
	3483.29	19303.2	3483.26	-4012.05	3483.93	-3230.92	3482.99	436810	3483.03	10350.9
	3483.41	21961.2	3483.38	-2015.03	3484.05	-2702.89	3483.11	460562	3483.15	10417.2
	3483.53	23276.2	3483.5	-1265.79	3484.17	-2084.86	3483.23	462189	3483.27	9649.51
	3483.65	22974.2	3483.62	-2534.76	3484.29	-679.835	3483.35	438769	3483.39	9717.79
	3483.77	20350.2	3483.74	-2572.74	3484.41	-112.807	3483.47	389022	3483.51	9756.29
	3483.89	18135.2	3483.86	-1101.72	3484.53	-913.78	3483.59	314782	3483.63	8634.57
	3484.01	13034.2	3483.98	-971.698	3484.65	-1612.75	3483.71	218902	3483.75	7351.86
	3484.13	6945.21	3484.1	-2556.68	3484.77	-987.725	3483.83	109996	3483.87	6764.15
	3484.25	1809.21	3484.22	-4598.65	3484.89	-1766.63	3483.95	-3749.93	3483.99	5747.43
	3484.37	-4208.79	3484.34	-6514.63	3485.01	-2304.6	3484.07	-115216	3484.11	6622.72
	3484.49	-7455.79	3484.46	-7017.61	3485.13	-2644.58	3484.19	-213943	3484.23	9243.01
	3484.61	-10538.8	3484.58	-6265.37	3485.25	-4295.55	3484.31	-294419	3484.35	12604.3
	3484.73	-12051.8	3484.7	-5859.34	3485.37	-5083.52	3484.43	-352855	3484.47	16054.6
	3484.85	-13885.8	3484.82	-5115.32	3485.49	-6731.49	3484.55	-387834	3484.59	21105.1
	3484.97	-15878.8	3484.94	-4924.3	3485.61	-8293.47	3484.67	-398273	3484.71	26023.4
	3485.09	-15239.8	3485.06	-6245.28	3485.73	-8512.44	3484.79	-388006	3484.83	29644.6
	3485.21	-12101.8	3485.18	-7329.26	3485.85	-8918.41	3484.91	-360799	3484.95	30225.9
	3485.33	-9234.79	3485.3	-6530.23	3485.97	-9487.32	3485.03	-319262	3485.07	29048.2
	3485.45	-7878.79	3485.42	-4588.21	3486.09	-7642.29	3485.15	-270120	3485.19	29772.5
	3485.57	-6955.79	3485.54	-3417.19	3486.21	-5998.26	3485.27	-219494	3485.31	28462.8
	3485.69	-5484.79	3485.66	-3334.95	3486.33	-5207.23	3485.4	-171303	3485.43	24393.1
	3485.81	-3064.78	3485.78	-2494.93	3486.45	-4384.21	3485.52	-127964	3485.55	22207.4
	3485.93	-1255.79	3485.9	-1900.9	3486.57	-4038.18	3485.64	-94064.9	3485.67	18703.9
	3486.05	-625.785	3486.02	-1724.88	3486.69	-3661.15	3485.76	-68782.9	3485.79	14305.1
	3486.17	-229.785	3486.14	-2660.86	3486.81	-3225.12	3485.88	-50946.9	3485.91	9493.43
	3486.29	-509.785	3486.26	-1058.84	3486.93	-2910.1	3486	-40727.9	3486.03	5341.72
	3486.41	-1188.79	3486.38	-344.816	3487.05	-3275	3486.12	-34121.9	3486.15	-53.9975
	3486.53	-1785.79	3486.5	-1082.79	3487.17	-3912.98	3486.24	-30704.9	3486.27	-6822.71
	3486.65	-1677.79	3486.62	-1203.77	3487.29	-4909.95	3486.36	-29563.9	3486.39	-12709.4
	3486.77	-985.785	3486.74	-1122.53	3487.41	-2324.92	3486.48	-29054.9	3486.51	-16824.1
	3486.89	897.215	3486.86	-698.507	3487.53	-514.893	3486.6	-29976.9	3486.63	-20502.9
	3487.01	1537.21	3486.98	-137.485	3487.65	-1342.87	3486.72	-33303.9	3486.75	-23902.6
	3487.13	-698.785	3487.1	408.537	3487.77	-3129.84	3486.84	-35366.9	3486.87	-26726.1
	3487.25	-936.785	3487.22	232.559	3487.89	-1820.81	3486.96	-37843.9	3486.99	-29296.8
	3487.37	-221.785	3487.34	315.581	3488.01	269.218	3487.08	-39113.9	3487.11	-30828.5
	3487.49	-695.785	3487.46	420.603	3488.13	567.311	3487.2	-40877.9	3487.23	-32718.2
	3487.61	-1960.79	3487.58	430.625	3488.25	-690.662	3487.32	-42063.9	3487.35	-33616.9
	3487.73	-114.785	3487.7	-1552.35	3488.37	-1470.63	3487.44	-44634.9	3487.47	-33481.6
	3487.85	657.215	3487.82	-2883.33	3488.49	-2328.61	3487.56	-45822.9	3487.59	-32415.4
	3487.97	210.215	3487.94	-2782.09	3488.61	-2240.58	3487.68	-45549.9	3487.71	-31753.1
	3488.09	-305.785	3488.06	-1198.07	3488.73	-2951.55	3487.8	-43793.9	3487.83	-30365.8
	3488.21	-506.785	3488.18	-823.043	3488.85	-2934.52	3487.92	-39281.9	3487.95	-28114.3
	3488.33	-607.785	3488.3	-516.022	3488.97	-2467.5	3488.04	-35463.9	3488.07	-23605
	3488.45	-516.785	3488.42	0	3489.09	-2013.47	3488.16	-32529.9	3488.19	-18735.7
	3488.57	101.215	3488.54	2208.99	3489.21	-1691.44	3488.28	-29792.9	3488.31	-14477.4
	3488.69	337.215	3488.66	2741.98	3489.33	-1028.35	3488.4	-26528.9	3488.43	-11412.1
	3488.81	650.215	3488.78	1743.97	3489.45	-524.32	3488.52	-23145.9	3488.55	-9631.85
	3488.93	1811.21	3488.9	318.963	3489.57	-204.292	3488.64	-20007.9	3488.67	-8321.57
	3489.05	2528.22	3489.02	1289.01	3489.69	998.735	3488.76	-17773.9	3488.79	-6792.28
	3489.17	3692.22	3489.14	2488	3489.81	1894.76	3488.88	-15872.9	3488.91	-4390.99
	3489.29	4093.22	3489.26	3689.99	3489.93	2488.79	3489	-12638.9	3489.03	-1597.5
	3489.41	3699.22	3489.38	3918.98	3490.05	3591.82	3489.12	-9773.93	3489.15	101.785
	3489.53	4753.21	3489.5	4833.97	3490.17	4583.85	3489.24	-7392.93	3489.27	2941.07
	3489.65	5306.21	3489.62	5636.96	3490.29	4769.87	3489.36	-6161.93	3489.39	3741.36
	3489.77	5001.21	3489.74	5843.95	3490.41	3984.97	3489.48	-4850.93	3489.51	4821.64
	3489.89	2919.22	3489.86	6749.95	3490.53	3681.42	3489.6	-2746.93	3489.63	5222.93
	3490.01	2438.22	3489.98	8233.94	3490.65	2189.93	3489.72	-1936.93	3489.75	3844.22
	3490.13	3035.22	3490.1	9125.98	3490.77	529.442	3489.84	-674.927	3489.87	4143.51
	3490.25	3260.22	3490.22	8435.97	3490.89	622.95	3489.96	-403.927	3489.99	4274.79
	3490.37	2445.22	3490.34	10280	3491.01	1112.46	3490.08	379.073	3490.11	4057.28
	3490.49	2486.22	3490.46	12474	3491.13	2148.97	3490.2	786.073	3490.23	3371.57
	3490.61	1658.21	3490.58	12753.9	3491.25	1934.48	3490.32	1609.07	3490.35	2893.86
	3490.73	2651.22	3490.71	12998.9	3491.37	777.987	3490.44	1981.07	3490.47	3336.14
	3490.85	3668.22	3490.83	13358.9	3491.49	-384.286	3490.56	1156.07	3490.59	4661.43
	3490.97	4282.21	3490.95	12863.9	3491.61	-1064.78	3490.68	1757.07	3490.71	4674.72
	3491.09	4784.21	3491.07	11769.9	3491.73	-1618.27	3490.8	2586.07	3490.83	3989
	3491.21	3616.22	3491.19	11651	3491.85	-2461.76	3490.92	2804.07	3490.95	4193.29
	3491.33	3100.22	3491.31	12083.9	3491.97	-3283.25	3491.04	2807.07	3491.07	4518.58
	3491.45	2782.22	3491.43	11067.9	3492.09	-2949.74	3491.16	4219.07	3491.19	4471.86
	3491.57	2636.22	3491.55	9370.93	3492.21	-1849.23	3491.28	3715.07	3491.31	5879.36
	3491.69	3397.22	3491.67	8561.92	3492.33	-1802.72	3491.4	2153.07	3491.43	6053.64
	3491.81	2716.22	3491.79	8387.91	3492.45	-1170.21	3491.52	493.073	3491.55	3532.93
	3491.93	1718.21	3491.91	7564.9	3492.57	-1553.49	3491.64	-110.927	3491.67	953.215
	3492.05	1475.21	3492.03	6401.89	3492.69	-1973.98	3491.76	100.073	3491.79	970.502
	3492.18	387.215	3492.15	5084.88	3492.81	-420.469	3491.88	-898.927	3491.91	1334.79
	3492.3	-812.785	3492.27	4328.87	3492.93	280.041	3492	-964.927	3492.03	270.075
	3492.42	-459.785	3492.39	4032.92	3493.05	96.5488	3492.12	-404.927	3492.15	-1604.64
	3492.54	837.215	3492.51	3189.91	3493.17	-50.9421	3492.24	-860.927	3492.27	-1846.35
	3492.66	2602.22	3492.63	4125.9	3493.29	-82.433	3492.36	-1612.93	3492.39	-925.86
	3492.78	3954.22	3492.75	5472.89	3493.41	-659.924	3492.48	-929.927	3492.51	134.427
	3492.9	4696.21	3492.87	5868.88	3493.53	-605.415	3492.6	1640.07	3492.63	-411.286
	3493.02	4950.21	3492.99	4730.87	3493.65	-1004.91	3492.72	5060.07	3492.75	0
	3493.14	4567.21	3493.11	6985.86	3493.77	-910.179	3492.84	8315.07	3492.87	189.2
	3493.26	6131.21	3493.23	10226.9	3493.89	-629.67	3492.96	10654.1	3492.99	-1381.6
	3493.38	8281.21	3493.35	14321.8	3494.01	431.839	3493.08	13941.1	3493.11	-2876.4
	3493.5	10167.2	3493.47	19280.9	3494.13	1179.35	3493.2	18301.1	3493.23	-2617.2
	3493.62	11424.2	3493.59	26280.9	3494.25	2171.86	3493.32	24634.1	3493.35	-2238
	3493.74	13160.2	3493.71	36965.9	3494.37	3236.37	3493.44	32569.1	3493.47	-2270.8
	3493.86	15912.2	3493.83	52682.9	3494.49	4128.87	3493.56	41774.1	3493.59	-2279.6
	3493.98	19932.2	3493.95	72078.9	3494.61	3877.38	3493.68	53463.1	3493.71	-1857.4
	3494.1	23987.2	3494.07	94792.8	3494.73	5405.89	3493.8	66190.1	3493.83	-1629.2
	3494.22	26609.2	3494.19	118332	3494.85	6227.62	3493.92	76229.1	3493.95	0
	3494.34	27349.2	3494.31	140171	3494.97	7110.13	3494.04	83851.1	3494.07	1118
	3494.46	27007.2	3494.43	158777	3495.09	8171.64	3494.16	88782.1	3494.19	246.006
	3494.58	25269.2	3494.55	170805	3495.21	7911.15	3494.28	91453.1	3494.31	82.0092
	3494.7	23427.2	3494.67	172484	3495.33	7322.66	3494.4	90985.1	3494.43	1519.01
	3494.82	23462.2	3494.79	162782	3495.46	7011.17	3494.52	85438.1	3494.55	2378.13
	3494.94	21605.2	3494.91	143371	3495.58	7767.67	3494.64	77445.1	3494.67	2655.13
	3495.06	18506.2	3495.03	116834	3495.7	7736.18	3494.76	68315.1	3494.79	1862.14
	3495.18	14555.2	3495.15	83244.8	3495.82	4832.69	3494.88	56428.1	3494.91	2120.14
	3495.3	8873.21	3495.27	47064.8	3495.94	2523.42	3495	41274.1	3495.03	2775.14
	3495.42	3727.22	3495.39	6836.8	3496.06	2597.93	3495.12	25778.1	3495.15	4165.15
	3495.54	-2429.78	3495.51	-33556.2	3496.18	2602.44	3495.24	11651.1	3495.27	6715.15
	3495.66	-7145.79	3495.63	-72728.2	3496.3	1355.95	3495.36	-1697.93	3495.39	8545.15
	3495.78	-10733.8	3495.75	-106856	3496.42	43.4559	3495.48	-14371.9	3495.51	12025.2
	3495.9	-12973.8	3495.87	-131955	3496.54	-2669.04	3495.6	-23641.9	3495.64	16658.2
	3496.02	-12942.8	3495.99	-146760	3496.66	-4067.53	3495.72	-29937.9	3495.75	20404.3
	3496.14	-12238.8	3496.11	-150829	3496.78	-5234.02	3495.84	-31926.9	3495.88	23580.3
	3496.26	-12456.8	3496.23	-145369	3496.9	-6717.51	3495.96	-31946.9	3496	26536.3
	3496.38	-11013.8	3496.35	-133128	3497.02	-7472.78	3496.08	-29236.9	3496.12	29268.3
	3496.5	-9920.79	3496.47	-117470	3497.14	-8158.27	3496.2	-25178.9	3496.24	31589.3
	3496.62	-9307.79	3496.59	-100905	3497.26	-7140.76	3496.32	-18410.9	3496.36	32580.3
	3496.74	-7907.79	3496.71	-82267.2	3497.38	-6983.25	3496.44	-9415.93	3496.48	31959.3
	3496.86	-6957.79	3496.83	-67039.2	3497.5	-6894.75	3496.56	4325.07	3496.6	32324.3
	3496.98	-6306.79	3496.95	-53102.2	3497.62	-6648.24	3496.68	27080.1	3496.72	31668.3
	3497.1	-4677.79	3497.07	-41752.2	3497.74	-4809.73	3496.8	63812.1	3496.84	30942.4
	3497.22	-2274.78	3497.19	-32877.2	3497.86	-3571.22	3496.92	119406	3496.96	29525.4
	3497.34	492.215	3497.31	-26274.2	3497.98	-2494.71	3497.04	195823	3497.08	29005.4
	3497.46	5423.21	3497.43	-21143.2	3498.1	-3032.2	3497.16	291769	3497.2	29196.4
	3497.58	11919.2	3497.55	-16528.3	3498.22	-2629.47	3497.28	403964	3497.32	29431.4
	3497.7	19042.2	3497.67	-12731.3	3498.34	-1130.96	3497.4	524804	3497.44	28762.4
	3497.82	25360.2	3497.79	-9435.27	3498.46	1083.55	3497.52	645052	3497.56	26759.4
	3497.94	30284.2	3497.91	-7046.23	3498.58	1976.05	3497.64	754837	3497.68	25417.4
	3498.06	35073.2	3498.03	-3484.24	3498.7	838.562	3497.76	842246	3497.8	22978.4
	3498.18	39202.2	3498.15	-523.247	3498.82	549.072	3497.88	898312	3497.92	19984.6
	3498.3	41362.2	3498.27	547.744	3498.94	2066.58	3498	914277	3498.04	16551.6
	3498.42	41044.2	3498.39	1590.73	3499.06	3706.09	3498.12	885352	3498.16	14092.6
	3498.54	38884.2	3498.51	927.726	3499.18	3918.6	3498.24	807859	3498.28	10538.6
	3498.66	34997.2	3498.63	1201.72	3499.3	2577.33	3498.36	679274	3498.4	6846.57
	3498.78	28445.2	3498.75	1777.36	3499.42	671.835	3498.48	508486	3498.52	3143.57
	3498.9	19517.2	3498.87	924.329	3499.54	73.3439	3498.6	302092	3498.64	975.578
	3499.02	8365.21	3498.99	941.537	3499.66	-199.147	3498.73	77552.1	3498.76	-1461.42
	3499.14	-2236.78	3499.11	617.507	3499.78	-1694.64	3498.85	-148462	3498.88	-3910.42
	3499.26	-11401.8	3499.23	824.476	3499.9	-2374.13	3498.97	-356474	3499	-7777.3
	3499.38	-19507.8	3499.35	426.444	3500.02	-2242.62	3499.09	-535754	3499.12	-10283.3
	3499.5	-27065.8	3499.47	55.4127	3500.14	-3339.11	3499.21	-676456	3499.24	-10942.3
	3499.62	-32080.8	3499.59	2174.38	3500.26	-3755.6	3499.33	-770001	3499.36	-11195.3
	3499.74	-32965.8	3499.71	5329.35	3500.38	-2605.87	3499.45	-814177	3499.48	-10156.3
	3499.86	-30744.8	3499.83	9134.32	3500.5	-2484.37	3499.57	-812828	3499.6	-8594.28
	3499.98	-27550.8	3499.95	13582.3	3500.62	-85.8565	3499.69	-771717	3499.72	-7675.28
	3500.1	-22351.8	3500.07	18286.5	3500.74	572.652	3499.81	-699248	3499.84	-7862.28
	3500.22	-16470.8	3500.19	22946.5	3500.86	2058.16	3499.93	-604854	3499.96	-9342.27
	3500.34	-10463.8	3500.31	29305.4	3500.98	4057.67	3500.05	-500956	3500.08	-9811.16
	3500.46	-4793.79	3500.43	39204.4	3501.1	4770.18	3500.17	-395618	3500.2	-10397.2
	3500.58	577.215	3500.55	51902.4	3501.22	3171.69	3500.29	-297645	3500.32	-11472.2
	3500.7	4957.21	3500.67	66445.3	3501.34	2751.2	3500.41	-211638	3500.44	-12927.1
	3500.82	8223.21	3500.79	84097.3	3501.46	4454.92	3500.53	-141842	3500.56	-13916.1
	3500.94	9127.21	3500.91	104829	3501.58	4660.43	3500.65	-89986.9	3500.68	-16795.1
	3501.06	9642.21	3501.03	126177	3501.7	5598.94	3500.77	-52554.9	3500.8	-21210.1
	3501.18	10771.2	3501.15	144870	3501.82	5284.45	3500.89	-28785.9	3500.92	-24445.1
	3501.3	11945.2	3501.27	157921	3501.94	4805.96	3501.01	-15630.9	3501.04	-25733.1
	3501.42	13016.2	3501.39	162833	3502.06	4773.47	3501.13	-10896.9	3501.16	-28372.1
	3501.54	14682.2	3501.51	158749	3502.18	4271.98	3501.25	-11481.9	3501.28	-34023
	3501.66	15863.2	3501.63	146836	3502.3	4296.49	3501.37	-16547.9	3501.4	-37330
	3501.78	14187.2	3501.75	126974	3502.42	3983	3501.49	-27172.9	3501.52	-41141
	3501.9	11932.2	3501.87	100787	3502.54	2334.64	3501.61	-40594.9	3501.64	-41557
	3502.02	7982.21	3501.99	68704.2	3502.66	536.168	3501.73	-53216.9	3501.76	-39122
	3502.14	4024.22	3502.11	33028.2	3502.78	-1016.63	3501.85	-67266.9	3501.88	-38259
	3502.26	-131.785	3502.23	-4821.82	3502.9	-2587.43	3501.97	-80785.9	3502	-36706
	3502.38	-4703.79	3502.35	-43840.6	3503.02	-4178.22	3502.09	-91999.9	3502.12	-34059
	3502.5	-8901.79	3502.47	-78547.6	3503.14	-5468.02	3502.21	-101337	3502.24	-30656
	3502.62	-15299.8	3502.59	-107839	3503.26	-5850.82	3502.33	-109574	3502.36	-27112.9
	3502.74	-18899.8	3502.71	-129849	3503.38	-6928.62	3502.45	-114642	3502.48	-23405.9
	3502.86	-20721.8	3502.83	-142877	3503.5	-6493.41	3502.57	-116493	3502.6	-19667.9
	3502.98	-23106.8	3502.95	-146286	3503.62	-6971.21	3502.69	-114216	3502.72	-17249.9
	3503.1	-22962.8	3503.07	-140780	3503.74	-7295.68	3502.81	-110104	3502.84	-16584.9
	3503.22	-23089.8	3503.19	-129131	3503.86	-7781.47	3502.93	-104131	3502.96	-14765.9
	3503.34	-23218.8	3503.31	-113696	3503.98	-8066.27	3503.05	-95162.9	3503.08	-13749.8
	3503.46	-22177.8	3503.43	-97532.7	3504.1	-6702.07	3503.17	-85797.9	3503.2	-10902.8
	3503.58	-19465.8	3503.55	-81464.7	3504.22	-6112.87	3503.29	-75791.9	3503.32	-7792.84
	3503.7	-15617.8	3503.67	-66009.7	3504.34	-6805.66	3503.41	-67128.9	3503.44	-6397.73
	3503.82	-13148.8	3503.79	-53207.7	3504.46	-7499.46	3503.53	-58874.9	3503.56	-7458.72
	3503.94	-10276.8	3503.92	-42861.8	3504.58	-5839.26	3503.65	-53082.9	3503.68	-7436.72
	3504.06	-8624.79	3504.04	-35880.8	3504.7	-4519.05	3503.77	-48280.9	3503.8	-6811.72
	3504.18	-6690.79	3504.16	-29745.8	3504.82	-2543.52	3503.89	-43054.9	3503.92	-5281.71
	3504.3	-6409.79	3504.28	-24889.9	3504.94	-2110.32	3504.01	-37728.9	3504.04	-2830.71
	3504.42	-5931.79	3504.4	-19401.9	3505.06	-1445.12	3504.13	-32490.9	3504.16	-2043.71
	3504.54	-4898.79	3504.52	-15048.7	3505.18	-1762.91	3504.25	-27772.9	3504.28	-2487.7
	3504.66	-2588.78	3504.64	-10887.7	3505.3	-1589.71	3504.37	-24952.9	3504.4	-1864.7
	3504.78	-1595.79	3504.76	-7820.76	3505.42	-1636.51	3504.49	-23114.9	3504.52	354.415
	3504.9	-1063.79	3504.88	-4785.79	3505.54	-1395.3	3504.61	-19552.9	3504.64	785.418
	3505.02	-1216.79	3505	-2474.82	3505.66	-584.101	3504.73	-16391.9	3504.76	175.421
	3505.14	-522.785	3505.12	-469.851	3505.78	-710.898	3504.85	-13323.9	3504.88	-144.575
	3505.26	-366.785	3505.24	2354.12	3505.9	-799.366	3504.97	-8992.93	3505	1566.43
	3505.39	-45.785	3505.36	3357.09	3506.02	-325.162	3505.09	-6633.93	3505.12	2993.43
	3505.51	1357.21	3505.48	5028.06	3506.14	-236.959	3505.21	-5464.93	3505.24	3672.43
	3505.63	2229.22	3505.6	6570.02	3506.26	-114.757	3505.33	-4652.93	3505.36	4256.44
	3505.75	3004.22	3505.72	6501.23	3506.38	1122.45	3505.45	-4065.93	3505.48	2959.44
	3505.87	2597.22	3505.84	5537.2	3506.5	997.65	3505.57	-3771.93	3505.6	1979.44
	3505.99	2111.22	3505.96	5320.17	3506.62	388.853	3505.69	-4126.93	3505.72	1741.64
	3506.11	412.215	3506.08	4963.14	3506.74	719.057	3505.81	-4697.93	3505.84	711.559
	3506.23	-327.785	3506.2	3570.11	3506.86	1092.26	3505.93	-5472.93	3505.96	-1163.52
	3506.35	208.215	3506.32	3288.08	3506.98	724.462	3506.05	-6367.93	3506.08	-1824.6
	3506.47	-1113.79	3506.44	2362.58	3507.1	-97.0065	3506.17	-6423.93	3506.2	-1478.68
	3506.59	-2695.78	3506.56	-257.791	3507.22	-558.803	3506.29	-7137.93	3506.32	-24.7591
	3506.71	-3111.78	3506.68	-2572.16	3507.34	-1294.6	3506.41	-9072.93	3506.44	615.161
	3506.83	-2339.78	3506.8	-4455.79	3507.46	-936.397	3506.53	-11849.9	3506.56	1.08175
	3506.95	-2646.78	3506.92	-7551.16	3507.58	-1561.19	3506.65	-14774.9	3506.68	-1423
	3507.07	-815.785	3507.04	-10523.5	3507.7	-2464.99	3506.77	-13894.9	3506.8	-1599.03
	3507.19	731.215	3507.16	-11093.9	3507.82	-5015.79	3506.89	-14002.9	3506.92	-661.106
	3507.31	579.215	3507.28	-11711.3	3507.94	-7050.59	3507.01	-13967.9	3507.04	-902.185
	3507.43	255.215	3507.4	-11803.6	3508.06	-7997.38	3507.13	-12676.9	3507.16	-2905.26
	3507.55	-426.785	3507.52	-11710	3508.18	-8158.85	3507.25	-10886.9	3507.28	-3192.34
	3507.67	-993.785	3507.64	-11358.4	3508.3	-9014.65	3507.37	-11644.9	3507.4	-4037.42
	3507.79	-997.785	3507.76	-10767.7	3508.42	-9541.45	3507.49	-11529.9	3507.52	-3170.5
	3507.91	-657.785	3507.88	-8039.36	3508.54	-10750.2	3507.61	-11840.9	3507.64	-2918.58
	3508.03	-1097.79	3508	-4353.73	3508.67	-9992.04	3507.73	-9036.93	3507.76	-1950.66
	3508.15	-899.785	3508.12	-2343.09	3508.79	-9103.84	3507.85	-4856.93	3507.88	-642.692
	3508.27	-935.785	3508.24	534.538	3508.91	-6949.63	3507.97	-1897.93	3508	448.228
	3508.39	-584.785	3508.36	3485.17	3509.03	-4531.43	3508.09	342.073	3508.12	1012.15
	3508.51	1142.21	3508.48	5145.81	3509.15	-2721.23	3508.21	2465.07	3508.24	2669.07
	3508.63	1723.21	3508.6	7564.44	3509.27	-2168.7	3508.33	5207.07	3508.36	2378.99
	3508.75	2339.22	3508.72	11981.1	3509.39	-1445.49	3508.45	10216.1	3508.48	1842.91
	3508.87	4002.22	3508.84	17080.7	3509.51	-1985.29	3508.57	17506.1	3508.6	1821.83
	3508.99	5728.21	3508.96	22506.1	3509.63	-2572.09	3508.69	24242.1	3508.72	2852.75
	3509.11	4956.21	3509.08	28307.7	3509.75	-2494.88	3508.81	32531.1	3508.84	4188.67
	3509.23	6226.21	3509.2	35819.3	3509.87	-2213.68	3508.93	40816.1	3508.96	7581.64
	3509.35	9734.21	3509.32	46269	3509.99	-2205.48	3509.05	49205.1	3509.08	8581.56
	3509.47	13391.2	3509.44	58603.6	3510.11	-350.274	3509.17	58026.1	3509.21	9732.48
	3509.59	16905.2	3509.56	74620.2	3510.23	787.929	3509.29	67738.1	3509.33	11588.4
	3509.71	19831.2	3509.68	92748.9	3510.35	2725.46	3509.41	76572.1	3509.45	15235.3
	3509.83	21116.2	3509.8	111201	3510.47	3697.66	3509.53	85102.1	3509.57	18703.2
	3509.95	21812.2	3509.92	128711	3510.59	3818.87	3509.65	94739.1	3509.69	21392.2
	3510.07	22400.2	3510.04	142790	3510.71	4009.07	3509.77	103065	3509.81	24815.1
	3510.19	23106.2	3510.16	152942	3510.83	2903.27	3509.89	109570	3509.93	29339
	3510.31	22732.2	3510.28	154917	3510.95	3874.48	3510.01	111994	3510.05	32519.9
	3510.43	21530.2	3510.4	147787	3511.07	5385.68	3510.13	111273	3510.17	34672.9
	3510.55	20121.2	3510.52	132926	3511.19	6366.88	3510.25	106031	3510.29	37020.8
	3510.67	17957.2	3510.64	111387	3511.31	5292.08	3510.37	96830.1	3510.41	38873.7
	3510.79	14671.2	3510.76	83543.3	3511.43	3281.29	3510.49	84428.1	3510.53	39239.7
	3510.91	10258.2	3510.88	52477.9	3511.55	2569.82	3510.61	68307.1	3510.65	39284.6
	3511.03	5604.21	3511	19636.6	3511.67	1956.02	3510.73	50891.1	3510.77	39728.5
	3511.15	929.215	3511.12	-13491.8	3511.79	1271.98	3510.85	32643.1	3510.89	38748.4
	3511.27	-2592.78	3511.24	-45392.4	3511.91	73.524	3510.97	14704.1	3511.01	37093.3
	3511.39	-5074.79	3511.36	-74672.8	3512.03	-833.928	3511.09	-328.927	3511.13	34771.3
	3511.51	-6692.79	3511.48	-99323.2	3512.15	-746.38	3511.21	-11290.9	3511.25	31447.2
	3511.63	-8356.79	3511.6	-118084	3512.27	-486.832	3511.33	-17291.9	3511.37	27938.2
	3511.75	-8538.79	3511.72	-127040	3512.39	-1207.28	3511.45	-17270.9	3511.49	25208.1
	3511.87	-7803.79	3511.84	-128298	3512.51	-2843.74	3511.57	-5870.93	3511.61	21083
	3511.99	-7437.79	3511.96	-121747	3512.63	-4728.98	3511.69	17656.1	3511.73	18382.9
	3512.11	-6929.79	3512.08	-111164	3512.75	-5733.44	3511.81	59508.1	3511.85	17152.8
	3512.23	-5620.79	3512.2	-98572.4	3512.87	-6231.89	3511.94	122217	3511.97	13899.8
	3512.35	-4867.79	3512.32	-84059	3512.99	-7537.34	3512.06	204065	3512.09	11126.7
	3512.47	-2266.78	3512.44	-68835.4	3513.11	-6744.79	3512.18	303005	3512.21	8756.6
	3512.59	2470.22	3512.56	-55400.7	3513.23	-5123.24	3512.3	416478	3512.33	8421.57
	3512.71	7763.21	3512.68	-44048.1	3513.35	-4860.7	3512.42	537512	3512.45	8119.49
	3512.83	14295.2	3512.8	-34806.5	3513.47	-5044.15	3512.54	654231	3512.57	9345.41
	3512.95	19224.2	3512.92	-25495.8	3513.59	-4867.6	3512.66	755792	3512.69	11597.3
	3513.07	25071.2	3513.04	-17976.2	3513.71	-4696.85	3512.78	831278	3512.81	15181.2
	3513.19	30111.2	3513.16	-10334.6	3513.83	-4966.3	3512.9	872329	3512.93	17674.2
	3513.31	30317.2	3513.28	-5565.94	3513.95	-5125.75	3513.02	870622	3513.05	20250.1
	3513.43	28730.2	3513.4	-2977.87	3514.07	-4186.2	3513.14	820479	3513.17	22501
	3513.55	26636.2	3513.52	-899.274	3514.19	-3544.66	3513.26	720838	3513.29	25001.9
	3513.67	24194.2	3513.64	1067.32	3514.31	-2203.11	3513.38	575381	3513.41	26320.9
	3513.79	18839.2	3513.76	2521.91	3514.43	-668.56	3513.5	390720	3513.53	25200.8
	3513.91	11363.2	3513.88	4018.5	3514.55	-1983.01	3513.62	179564	3513.65	20577.7
	3514.03	1765.21	3514	4643.1	3514.67	-3835.46	3513.74	-40899.9	3513.77	16942.7
	3514.15	-7650.79	3514.12	5953.69	3514.79	-5333.71	3513.86	-255708	3513.89	10581.6
	3514.27	-15611.8	3514.24	5129.28	3514.91	-4828.16	3513.98	-449230	3514.01	3490.5
	3514.39	-24699.8	3514.36	3689.87	3515.03	-4757.62	3514.1	-610251	3514.13	-2267.58
	3514.51	-32065.8	3514.48	3940.47	3515.15	-5164.07	3514.22	-729804	3514.25	-7312.66
	3514.63	-38249.8	3514.6	5851.24	3515.27	-5837.52	3514.34	-804900	3514.37	-12467.7
	3514.75	-39868.8	3514.72	6736.83	3515.39	-5659.97	3514.46	-835309	3514.49	-17944.8
	3514.87	-38775.8	3514.84	6079.42	3515.51	-4174.42	3514.58	-821839	3514.61	-21607.8
	3514.99	-36453.8	3514.96	7233.02	3515.63	-3857.88	3514.7	-773077	3514.73	-24144.9
	3515.11	-31732.8	3515.08	9189.61	3515.75	-4482.33	3514.82	-696502	3514.85	-26716
	3515.23	-26994.8	3515.2	11357.2	3515.87	-3707.78	3514.94	-601535	3514.97	-28901.1
	3515.35	-22073.8	3515.32	14112.8	3515.99	-3666.03	3515.06	-497929	3515.09	-28725.2
	3515.47	-18088.8	3515.44	18504.4	3516.11	-2790.48	3515.18	-397267	3515.21	-28290.2
	3515.59	-13114.8	3515.56	22930	3516.23	-1135.93	3515.3	-305729	3515.33	-29554.3
	3515.71	-9439.79	3515.68	25614.8	3516.35	-393.385	3515.42	-229069	3515.45	-31328.4
	3515.83	-5955.79	3515.8	29956.3	3516.47	-695.836	3515.54	-168148	3515.57	-32776.5
	3515.95	-2899.78	3515.92	36602.9	3516.59	-120.288	3515.66	-121842	3515.69	-33267.5
	3516.07	638.215	3516.04	46028.5	3516.71	1505.26	3515.78	-88273.9	3515.81	-32427.6
	3516.19	3758.22	3516.16	58852.1	3516.83	3055.81	3515.9	-61524.9	3515.93	-30397.7
	3516.31	5380.21	3516.28	75865.7	3516.95	4071.36	3516.02	-40988.9	3516.05	-29050.8
	3516.43	8204.21	3516.4	95283.3	3517.07	4563.11	3516.14	-25713.9	3516.17	-27099.8
	3516.55	10880.2	3516.52	117262	3517.19	4270.66	3516.26	-13204.9	3516.29	-25281.9
	3516.67	12840.2	3516.64	141561	3517.31	5779.2	3516.38	-1182.93	3516.41	-22607
	3516.79	14799.2	3516.76	163856	3517.43	8217.75	3516.5	5598.07	3516.53	-18807.1
	3516.91	15982.2	3516.88	178548	3517.55	9163.3	3516.62	10103.1	3516.65	-15785.1
	3517.03	17501.2	3517	184221	3517.67	8468.85	3516.74	11133.1	3516.77	-13904.2
	3517.15	18279.2	3517.12	180573	3517.79	8260.4	3516.86	7811.07	3516.89	-9568.25
	3517.27	18580.2	3517.25	164739	3517.91	8465.94	3516.98	443.073	3517.01	-7698.33
	3517.39	16756.2	3517.37	139806	3518.03	8231.49	3517.1	-9245.93	3517.13	-5722.41
	3517.51	12431.2	3517.49	108164	3518.15	7535.24	3517.22	-22108.9	3517.25	-3785.49
	3517.63	7783.21	3517.61	71443.4	3518.27	6819.79	3517.34	-36355.9	3517.37	-4279.57
	3517.75	4127.21	3517.73	32706	3518.39	6864.34	3517.46	-49082.9	3517.49	-4287.65
	3517.87	918.215	3517.85	-8298.22	3518.51	4709.89	3517.58	-59811.9	3517.61	-3118.73
	3517.99	-2819.78	3517.97	-48341.6	3518.63	923.436	3517.7	-71258.9	3517.73	-2172.81
	3518.11	-8441.79	3518.09	-84076	3518.75	-1678.02	3517.82	-81953.9	3517.85	-2009.84
	3518.23	-13277.8	3518.21	-112277	3518.87	-2549.47	3517.94	-91118.9	3517.97	-717.92
	3518.35	-18304.8	3518.33	-132997	3518.99	-2169.22	3518.06	-96434.9	3518.09	0
	3518.47	-22674.8	3518.45	-144006	3519.11	-3381.91	3518.18	-98686.9	3518.21	-482.588
	3518.59	-24105.8	3518.57	-143610	3519.23	-4677.22	3518.3	-98562.9	3518.33	-1007.18
	3518.72	-24053.8	3518.69	-133563	3519.35	-5928.91	3518.42	-93569.9	3518.45	-757.765
	3518.84	-25272.8	3518.81	-116574	3519.47	-6115.6	3518.54	-84759.9	3518.57	456.645
	3518.96	-25018.8	3518.93	-97629.9	3519.59	-5241.29	3518.66	-74564.9	3518.69	284.056
	3519.08	-22354.8	3519.05	-77868.1	3519.71	-4801.98	3518.78	-63999.9	3518.81	224.468
	3519.2	-20341.8	3519.17	-59786.5	3519.83	-5317.67	3518.9	-54452.9	3518.93	883.88
	3519.32	-18052.8	3519.29	-42867.9	3519.95	-5644.36	3519.02	-46519.9	3519.05	1836.79
	3519.44	-15065.8	3519.41	-31032.3	3520.07	-3076.06	3519.14	-40256.9	3519.17	2844.2
	3519.56	-12773.8	3519.53	-21649.7	3520.19	-1605.75	3519.26	-34807.9	3519.29	3094.61
	3519.68	-10609.8	3519.65	-13941.1	3520.31	-1630.44	3519.38	-31386.9	3519.41	3251.02
	3519.8	-8628.79	3519.77	-8555.56	3520.43	-1751.75	3519.5	-28520.9	3519.53	4555.43
	3519.92	-6327.79	3519.89	-4267.96	3520.55	-1201.44	3519.62	-25662.9	3519.65	4623.84
	3520.04	-5359.79	3520.01	112.63	3520.67	133.872	3519.74	-23992.9	3519.77	4143.25
	3520.16	-4604.79	3520.13	2652.36	3520.79	769.182	3519.86	-21068.9	3519.89	4783.66
	3520.28	-4825.79	3520.25	3710.63	3520.91	968.49	3519.98	-18530.9	3520.01	5650.07
	3520.4	-3978.78	3520.37	4035.89	3521.03	1361.8	3520.1	-17536.9	3520.13	5941.98
	3520.52	-2327.78	3520.49	5259.16	3521.15	1821.11	3520.22	-17226.9	3520.25	6550.39
	3520.64	-1977.79	3520.61	4487.43	3521.27	914.418	3520.34	-18364.9	3520.37	6641.8
	3520.76	-3582.78	3520.73	3363.71	3521.39	189.728	3520.46	-18933.9	3520.49	5371.22
	3520.88	-4045.78	3520.85	2522.98	3521.51	171.419	3520.58	-18772.9	3520.61	4002.63
	3521	-3580.78	3520.97	841.243	3521.63	-479.273	3520.7	-18318.9	3520.73	2766.04
	3521.12	-4130.79	3521.09	526.513	3521.75	-1181.96	3520.82	-17082.9	3520.85	2039.45
	3521.24	-3327.78	3521.21	1263.63	3521.88	-896.654	3520.94	-15890.9	3520.97	1203.86
	3521.36	-1986.79	3521.33	1112.9	3522	-372.345	3521.06	-17225.9	3521.09	483.272
	3521.48	-2125.78	3521.45	-1167.83	3522.12	298.965	3521.18	-18358.9	3521.21	226.179
	3521.6	-3080.78	3521.57	-2848.56	3522.24	575.273	3521.3	-19692.9	3521.33	-164.412
	3521.72	-4506.79	3521.69	-3843.29	3522.36	184.582	3521.42	-18928.9	3521.45	0
	3521.84	-4894.79	3521.81	-3864.02	3522.48	379.892	3521.54	-18047.9	3521.57	-24.4585
	3521.96	-4449.79	3521.93	-3972.75	3522.6	1737.58	3521.66	-17066.9	3521.69	-802.917
	3522.08	-3241.78	3522.05	-5132.48	3522.72	1087.89	3521.78	-17099.9	3521.81	-2010.38
	3522.2	-1828.79	3522.17	-6370.21	3522.84	997.202	3521.9	-18086.9	3521.93	-2838.83
	3522.32	-813.785	3522.29	-5868.09	3522.96	2257.51	3522.02	-17776.9	3522.05	-3302.29
	3522.44	-801.785	3522.41	-3834.82	3523.08	3633.82	3522.14	-17062.9	3522.18	-2263.75
	3522.56	-865.785	3522.53	-4080.55	3523.2	3082.13	3522.26	-17026.9	3522.29	-1219.95
	3522.68	-1902.79	3522.65	-4348.28	3523.32	1778.44	3522.38	-15761.9	3522.42	-2579.41
	3522.8	-1356.79	3522.77	-3857.01	3523.44	2476.75	3522.5	-13630.9	3522.54	-1702.87
	3522.92	-1974.79	3522.89	-3374.74	3523.56	2240.06	3522.62	-11969.9	3522.66	-776.325
	3523.04	-2620.78	3523.01	-3248.47	3523.68	1855.75	3522.74	-9428.93	3522.78	-62.785
	3523.16	-993.785	3523.13	-2971.2	3523.8	2030.06	3522.86	-8224.93	3522.9	517.757
	3523.28	10.215	3523.25	-1551.93	3523.92	651.366	3522.98	-6840.93	3523.02	1197.3
	3523.4	1661.21	3523.37	-712.664	3524.04	-483.324	3523.1	-5697.93	3523.14	2696.84
	3523.52	636.215	3523.49	347.455	3524.16	-109.015	3523.22	-4624.93	3523.26	3856.38
	3523.64	-1645.79	3523.61	33.7253	3524.28	-1226.71	3523.34	-3036.93	3523.38	4534.92
	3523.76	-684.785	3523.73	-490.004	3524.4	-2847.4	3523.46	498.073	3523.5	5444.72
	3523.88	1665.21	3523.85	-1256.74	3524.52	-3317.09	3523.58	5295.07	3523.62	8389.27
	3524	958.215	3523.97	-1637.47	3524.64	-3041.78	3523.7	9622.07	3523.74	11920.8
	3524.12	-846.785	3524.09	-1502.2	3524.76	-1273.47	3523.82	12648.1	3523.86	15909.3
	3524.24	-1224.79	3524.21	-2164.93	3524.88	-1667.78	3523.94	16743.1	3523.98	19051.9
	3524.36	-2198.78	3524.33	-2197.66	3525	-1885.47	3524.06	20415.1	3524.1	22304.4
	3524.48	-2338.78	3524.45	-1629.39	3525.12	-1574.16	3524.18	24865.1	3524.22	25064
	3524.6	-1293.79	3524.57	-432.27	3525.24	184.149	3524.3	28841.1	3524.34	27441.5
	3524.72	713.215	3524.69	0	3525.36	-389.541	3524.42	31467.1	3524.46	29710.1
	3524.84	1831.21	3524.81	-1252.44	3525.48	-1149.23	3524.54	32205.1	3524.58	30599.9
	3524.96	1743.21	3524.93	-2464.88	3525.6	-725.922	3524.66	32278.1	3524.7	31077.4
	3525.08	1502.21	3525.05	-2498.32	3525.72	-752.614	3524.78	32007.1	3524.82	31204.9
	3525.2	376.215	3525.17	-1681.77	3525.84	-1598.3	3524.91	30411.1	3524.94	31355.5
	3525.32	-413.785	3525.29	-2567.21	3525.96	-1285.61	3525.02	27483.1	3525.06	30872
	3525.44	-370.785	3525.41	-3448.65	3526.08	-1247.3	3525.15	24625.1	3525.18	30161.6
	3525.56	729.215	3525.53	-2151.09	3526.2	52.006	3525.27	22033.1	3525.3	28095.1
	3525.68	776.215	3525.65	-1490.99	3526.32	-56.6845	3525.39	18275.1	3525.42	24959.6
	3525.8	-301.785	3525.77	-1529.43	3526.44	284.624	3525.51	13377.1	3525.54	22123.2
	3525.92	-1998.79	3525.89	446.124	3526.56	-890.067	3525.63	9054.07	3525.66	19819
	3526.04	-3135.78	3526.01	1883.68	3526.68	-421.757	3525.75	6359.07	3525.78	16181.5
	3526.16	-3548.78	3526.13	3029.24	3526.8	291.552	3525.87	2491.07	3525.9	11964.1
	3526.28	-3413.78	3526.25	2533.8	3526.92	361.862	3525.99	1465.07	3526.02	7442.61
	3526.4	-3675.78	3526.37	459.359	3527.04	795.553	3526.11	1007.07	3526.14	1649.15
	3526.52	-3368.78	3526.49	-510.085	3527.16	788.301	3526.23	-558.927	3526.26	-4356.3
	3526.64	-3312.78	3526.61	-1301.53	3527.28	314.118	3526.35	-717.927	3526.38	-10325.8
	3526.76	-3839.78	3526.73	-1807.43	3527.4	522.935	3526.47	4917.07	3526.5	-16888.2
	3526.88	-3916.78	3526.85	-1178.87	3527.52	429.751	3526.59	16337.1	3526.62	-22344.7
	3527	-1471.79	3526.97	-790.309	3527.64	-161.432	3526.71	36287.1	3526.74	-26252.9
	3527.12	19.215	3527.09	-313.75	3527.76	-1367.62	3526.83	65532.1	3526.86	-30473.3
	3527.24	425.215	3527.21	-738.191	3527.88	-1844.8	3526.95	107714	3526.98	-34137.8
	3527.36	1072.21	3527.33	-1609.63	3528	-582.983	3527.07	159432	3527.1	-35861.3
	3527.48	3487.22	3527.45	-719.076	3528.12	1361.1	3527.19	217196	3527.22	-35458.7
	3527.6	7455.21	3527.57	-91.5175	3528.24	1279.91	3527.31	277863	3527.34	-33219.2
	3527.72	11576.2	3527.69	594.042	3528.36	1609.73	3527.43	336146	3527.46	-29631.6
	3527.84	13724.2	3527.81	1159.6	3528.48	2424.55	3527.55	385303	3527.58	-24083.1
	3527.96	16543.2	3527.93	1211.7	3528.6	2591.36	3527.67	419395	3527.7	-18981.5
	3528.08	17670.2	3528.05	2258.26	3528.72	1382.18	3527.79	433612	3527.82	-14831
	3528.2	18623.2	3528.17	2890.82	3528.84	1835	3527.91	427537	3527.94	-11185.2
	3528.32	18880.2	3528.29	3142.37	3528.96	2507.81	3528.03	396527	3528.06	-7338.66
	3528.44	17850.2	3528.41	3859.93	3529.08	3606.63	3528.15	338794	3528.18	-5811.12
	3528.56	16629.2	3528.53	2742.49	3529.2	4540.44	3528.27	257967	3528.3	-5231.58
	3528.68	14305.2	3528.65	1085.05	3529.32	5935.53	3528.39	158427	3528.42	-4514.04
	3528.8	9840.21	3528.77	-756.393	3529.44	5378.34	3528.51	49266.1	3528.54	-4304.5
	3528.92	3853.22	3528.89	-3119.83	3529.56	4224.16	3528.63	-63010.9	3528.66	-4943.96
	3529.04	-2172.78	3529.01	-3844.73	3529.68	3240.98	3528.75	-171694	3528.78	-5293.42
	3529.16	-6957.79	3529.13	-3435.18	3529.8	1886.79	3528.87	-266204	3528.9	-6182.87
	3529.28	-11325.8	3529.25	-2453.62	3529.92	1000.61	3528.99	-340658	3529.02	-7815.07
	3529.4	-15079.8	3529.37	-2340.06	3530.04	-55.5754	3529.11	-392632	3529.14	-10185.5
	3529.52	-19426.8	3529.49	-3365.5	3530.16	-974.759	3529.23	-419997	3529.26	-10787
	3529.64	-21194.8	3529.61	-3918.94	3530.28	-1917.94	3529.35	-425425	3529.38	-11450.4
	3529.76	-20853.8	3529.73	-3830.38	3530.4	-2923.86	3529.47	-411264	3529.5	-11087.9
	3529.88	-20627.8	3529.85	-3266.83	3530.52	-2810.04	3529.59	-380415	3529.62	-11290.4
	3530	-19107.8	3529.97	-2405.27	3530.64	-1387.23	3529.71	-335723	3529.74	-10644.8
	3530.12	-16878.8	3530.09	-2045.17	3530.76	-304.412	3529.83	-282739	3529.86	-8538.28
	3530.24	-14564.8	3530.21	-1638.61	3530.88	-1580.6	3529.95	-228159	3529.98	-6409.74
	3530.36	-11499.8	3530.33	-2050.85	3531	-2107.78	3530.07	-175785	3530.1	-5398.94
	3530.48	-8390.79	3530.46	-1691.91	3531.12	-1023.96	3530.19	-130242	3530.22	-4901.4
	3530.6	-4864.79	3530.58	449.034	3531.24	-22.147	3530.31	-91691.9	3530.34	-3655.86
	3530.72	-2526.78	3530.7	1996.98	3531.36	1144.67	3530.43	-61380.9	3530.46	-3125.32
	3530.84	-1050.79	3530.82	4321.92	3531.48	2172.75	3530.55	-37557.9	3530.58	-2674.77
	3530.96	-170.785	3530.94	6738.86	3531.6	1722.57	3530.67	-17604.9	3530.7	-1069.23
	3531.08	-75.785	3531.06	8208.8	3531.72	3084.38	3530.79	-3297.93	3530.82	635.309
	3531.2	234.215	3531.18	10199.4	3531.84	3213.2	3530.91	6113.07	3530.94	939.85
	3531.32	1028.21	3531.3	14083.4	3531.96	3833.02	3531.03	13102.1	3531.06	1368.39
	3531.44	714.215	3531.42	18996.3	3532.08	3453.83	3531.15	17630.1	3531.18	1361.19
	3531.56	314.215	3531.54	26300.2	3532.2	3679.65	3531.27	21079.1	3531.3	704.735
	3531.68	433.215	3531.66	34755.2	3532.32	4618.46	3531.39	22688.1	3531.42	-315.724
	3531.8	2389.22	3531.78	45519.1	3532.44	5005.28	3531.51	21218.1	3531.54	-1420.18
	3531.93	4766.21	3531.9	60538.1	3532.56	4651.36	3531.63	19984.1	3531.66	-1966.64
	3532.05	7291.21	3532.02	79211	3532.68	4015.18	3531.75	21137.1	3531.78	-1647.1
	3532.17	9045.21	3532.14	101001	3532.8	3614.99	3531.87	21956.1	3531.9	-18.5589
	3532.29	10553.2	3532.26	124581	3532.92	5674.81	3531.99	23389.1	3532.02	1967.98
	3532.41	12036.2	3532.38	145109	3533.04	6521.63	3532.11	24845.1	3532.14	3319.52
	3532.53	12778.2	3532.5	158808	3533.16	6740.44	3532.23	24548.1	3532.26	2800.07
	3532.65	14992.2	3532.62	165664	3533.28	6850.26	3532.35	23219.1	3532.38	2147.87
	3532.77	17565.2	3532.74	163345	3533.4	7142.08	3532.47	21386.1	3532.5	2159.41
	3532.89	19323.2	3532.86	150812	3533.52	8496.89	3532.59	18781.1	3532.62	3445.95
	3533.01	17237.2	3532.98	129396	3533.64	8635.71	3532.71	14446.1	3532.74	3350.49
	3533.13	13606.2	3533.1	101598	3533.76	8815.79	3532.83	7222.07	3532.86	2389.03
	3533.25	12308.2	3533.22	68063.1	3533.88	8814.61	3532.95	-2772.93	3532.98	2288.57
	3533.37	8983.21	3533.34	30692.1	3534	8435.42	3533.07	-13570.9	3533.1	1543.12
	3533.49	3605.22	3533.46	-7720.33	3534.12	7002.24	3533.19	-26264.9	3533.22	799.656
	3533.61	-1252.79	3533.58	-44405.4	3534.24	5795.06	3533.31	-38144.9	3533.34	-162.802
	3533.73	-5670.79	3533.7	-78080.4	3534.36	5703.87	3533.43	-48291.9	3533.46	0
	3533.85	-9633.79	3533.82	-106090	3534.48	4311.69	3533.55	-55372.9	3533.58	567.849
	3533.97	-13371.8	3533.94	-127175	3534.6	2656.51	3533.67	-59687.9	3533.7	-613.303
	3534.09	-16353.8	3534.06	-137532	3534.72	1818.32	3533.79	-62535.9	3533.82	-1310.45
	3534.21	-18939.8	3534.18	-137921	3534.84	978.403	3533.91	-65348.9	3533.94	-1982.61
	3534.33	-20590.8	3534.3	-131162	3534.96	-171.781	3534.03	-65691.9	3534.06	-3191.76
	3534.45	-20652.8	3534.42	-118704	3535.08	-1214.96	3534.15	-61315.9	3534.18	-3810.91
	3534.57	-20638.8	3534.54	-102363	3535.21	-3293.15	3534.27	-55351.9	3534.3	-3085.06
	3534.69	-19696.8	3534.66	-84964.2	3535.33	-4906.33	3534.39	-49783.9	3534.42	-2557.21
	3534.81	-19436.8	3534.78	-68536.3	3535.45	-5917.51	3534.51	-43964.9	3534.54	-1543.02
	3534.93	-18151.8	3534.9	-54626.3	3535.57	-6316.7	3534.63	-39526.9	3534.66	-2263.17
	3535.05	-17481.8	3535.02	-43424.4	3535.69	-5651.88	3534.75	-34512.9	3534.78	-3238.33
	3535.17	-16103.8	3535.14	-33196.5	3535.81	-5075.06	3534.87	-30596.9	3534.9	-3054.48
	3535.29	-14116.8	3535.26	-24698.5	3535.93	-5792.98	3534.99	-26537.9	3535.02	-3032.63
	3535.41	-13146.8	3535.38	-18825.6	3536.05	-6229.17	3535.11	-24392.9	3535.14	-1066.78
	3535.53	-12229.8	3535.5	-16293.6	3536.17	-4548.91	3535.23	-22713.9	3535.26	-1406.93
	3535.65	-12275.8	3535.62	-14442	3536.29	-2807.06	3535.35	-21036.9	3535.39	-1546.08
	3535.77	-11028.8	3535.74	-11633.1	3536.41	-1946.21	3535.47	-20625.9	3535.51	-1800.24
	3535.89	-10443.8	3535.86	-9467.13	3536.53	-773.363	3535.59	-21003.9	3535.62	-1512.05
	3536.01	-10106.8	3535.98	-7879.19	3536.65	7.48575	3535.71	-20708.9	3535.75	-830.197
	3536.13	-8604.79	3536.1	-5515.25	3536.77	924.334	3535.83	-19833.9	3535.87	-1498.35
	3536.25	-8892.79	3536.22	-2717.31	3536.89	2249.18	3535.95	-19091.9	3535.99	-1488.5
	3536.37	-8211.79	3536.34	170.637	3537.01	2913.59	3536.07	-17632.9	3536.11	-2359.65
	3536.49	-6979.79	3536.46	3178.58	3537.13	2444.44	3536.19	-15920.9	3536.23	-1744.8
	3536.61	-7482.79	3536.58	3536.52	3537.25	2147.29	3536.31	-16260.9	3536.35	-1032.95
	3536.73	-7715.79	3536.7	3001.46	3537.37	2710.14	3536.43	-16540.9	3536.47	-1051.11
	3536.85	-6184.79	3536.82	3445.08	3537.49	2766.99	3536.55	-15485.9	3536.59	-235.259
	3536.97	-5826.79	3536.94	4295.53	3537.61	2019.83	3536.67	-13387.9	3536.71	-396.41
	3537.09	-6082.79	3537.06	3164.87	3537.73	1252.68	3536.79	-12641.9	3536.83	613.78
	3537.21	-5628.79	3537.18	3248.22	3537.85	1206.53	3536.91	-12088.9	3536.95	-251.371
	3537.33	-5942.79	3537.3	4324.58	3537.97	2050.38	3537.03	-10342.9	3537.07	-1157.52
	3537.45	-5547.79	3537.42	6615.93	3538.09	2167.23	3537.15	-8271.93	3537.19	-1318.67
	3537.57	-5409.79	3537.54	6579.28	3538.21	2437.64	3537.27	-8249.93	3537.31	-1273.83
	3537.69	-4007.78	3537.66	4756.62	3538.33	3526.48	3537.39	-8713.93	3537.43	-2710.98
	3537.81	-4227.79	3537.78	3973.97	3538.45	4040.33	3537.51	-9237.93	3537.55	-2203.13
	3537.93	-5011.79	3537.9	3713.43	3538.57	2802.18	3537.63	-8955.93	3537.67	-2692.28
	3538.05	-5775.79	3538.02	4108.78	3538.69	2075.03	3537.75	-7824.93	3537.79	-1676.43
	3538.17	-4560.79	3538.14	3381.13	3538.81	1280.88	3537.87	-7509.93	3537.91	415.758
	3538.29	-5343.79	3538.26	2891.48	3538.93	62.7242	3537.99	-7291.93	3538.03	200.607
	3538.41	-5350.79	3538.38	3452.83	3539.05	1109.57	3538.11	-7886.93	3538.15	769.454
	3538.53	-5014.79	3538.5	3691.18	3539.17	2937.42	3538.24	-6555.93	3538.27	1137.3
	3538.65	-4575.79	3538.62	3117.53	3539.29	1717.83	3538.35	-6096.93	3538.39	409.151
	3538.77	-4436.79	3538.74	2759.88	3539.41	1185.68	3538.48	-6908.93	3538.51	0
	3538.89	-4213.79	3538.86	4029.23	3539.53	1562.53	3538.6	-7439.93	3538.63	-315.665
	3539.01	-5161.79	3538.98	4117.69	3539.65	2755.38	3538.72	-8265.93	3538.75	313.665
	3539.13	-4739.79	3539.1	3090.04	3539.77	2605.22	3538.84	-6015.93	3538.87	0
	3539.25	-4465.79	3539.22	2505.39	3539.89	1166.07	3538.96	-4776.93	3538.99	566
	3539.37	-5747.79	3539.34	2835.74	3540.01	-1.07847	3539.08	-4226.93	3539.11	1126.38
	3539.49	-5277.79	3539.46	3825.09	3540.13	181.77	3539.2	-5147.93	3539.23	328.75
	3539.61	-3529.78	3539.58	3597.44	3540.25	111.619	3539.32	-5439.93	3539.35	-587.875
	3539.73	-3098.78	3539.7	2276.79	3540.37	120.03	3539.44	-4619.93	3539.47	444.501
	3539.85	-5089.79	3539.82	744.138	3540.49	440.876	3539.56	-4604.93	3539.59	972.876
	3539.97	-4993.79	3539.94	183.489	3540.61	-155.275	3539.68	-4926.93	3539.71	1924.25
	3540.09	-5073.79	3540.06	951.948	3540.73	744.573	3539.8	-5323.93	3539.83	1294.63
	3540.21	-3978.78	3540.18	-60.7013	3540.85	1368.42	3539.92	-4582.93	3539.95	0
	3540.33	-3707.78	3540.3	-324.351	3540.97	209.27	3540.04	-5347.93	3540.07	-880.437
	3540.45	-4759.79	3540.42	0	3541.09	-769.883	3540.16	-4120.93	3540.19	-90.0716
	3540.57	-5700.79	3540.54	118.564	3541.21	-443.035	3540.28	-1961.93	3540.31	507.295
	3540.69	-5386.79	3540.66	-700.87	3541.33	1062.81	3540.4	-1926.93	3540.43	609.661
	3540.81	-5373.79	3540.78	-60.3044	3541.45	1479.23	3540.52	-2460.93	3540.55	240.028
	3540.93	-5098.79	3540.9	1249.26	3541.57	988.074	3540.64	-1836.93	3540.67	586.394
	3541.05	-5228.79	3541.02	726.827	3541.69	75.9221	3540.76	-2723.93	3540.79	1633.76
	3541.17	-5612.79	3541.14	825.391	3541.81	-632.232	3540.88	-3552.93	3540.91	1586.13
	3541.29	-4487.79	3541.26	661.275	3541.93	-957.383	3541	-3736.93	3541.03	164.493
	3541.41	-3759.78	3541.38	-1027.16	3542.05	-580.535	3541.12	-4007.93	3541.15	-1288.14
	3541.53	-4865.79	3541.5	-2485.59	3542.17	-1431.69	3541.24	-4420.93	3541.27	-677.578
	3541.65	-5652.79	3541.62	-1705.03	3542.29	-1998.84	3541.36	-3652.93	3541.39	1286.79
	3541.77	-5250.79	3541.74	-1323.46	3542.41	-1595.99	3541.48	-2806.93	3541.51	3611.15
	3541.89	-4407.79	3541.86	-1696.9	3542.53	-977.143	3541.6	-2631.93	3541.63	4495.52
	3542.01	-3977.78	3541.98	-1552.33	3542.65	-1114.73	3541.72	-2754.93	3541.75	5390.89
	3542.13	-3017.78	3542.1	984.233	3542.77	-1406.88	3541.84	-1398.93	3541.87	3616.25
	3542.25	-2429.78	3542.22	1450.8	3542.89	-13.0344	3541.96	-798.927	3541.99	1894.62
	3542.37	-2251.78	3542.34	583.682	3543.01	1007.81	3542.08	-2485.93	3542.11	2378.99
	3542.49	-4174.79	3542.46	1456.25	3543.13	2759.66	3542.2	-3370.93	3542.23	3348.35
	3542.61	-5319.79	3542.58	645.812	3543.25	2432.51	3542.32	-2755.93	3542.35	3704.91
	3542.73	-6022.79	3542.7	465.377	3543.37	1709.36	3542.44	-3382.93	3542.47	3604.28
	3542.85	-6620.79	3542.82	993.943	3543.49	1037.21	3542.56	-4175.93	3542.59	3219.65
	3542.97	-5369.79	3542.94	298.509	3543.61	1085.05	3542.68	-3734.93	3542.71	3078.01
	3543.09	-4497.79	3543.06	1194.07	3543.73	1473.47	3542.8	-3065.93	3542.83	2553.38
	3543.21	-3475.78	3543.18	-66.3599	3543.85	436.287	3542.92	-1774.93	3542.95	2238.75
	3543.33	-2670.78	3543.3	-1518.8	3543.97	368.911	3543.04	-877.927	3543.07	1358.11
	3543.45	-2528.78	3543.42	816.088	3544.09	693.536	3543.16	-1117.93	3543.19	2309.48
	3543.57	-3594.78	3543.54	1864.65	3544.21	-652.84	3543.28	532.073	3543.31	3464.85
	3543.69	-4941.79	3543.67	1590.22	3544.33	-1336.22	3543.4	634.073	3543.43	3564.41
	3543.81	-4781.79	3543.79	1238.78	3544.45	-780.591	3543.52	-857.927	3543.55	4402.77
	3543.93	-4921.79	3543.91	1658.35	3544.57	-549.968	3543.64	-1118.93	3543.67	5701.14
	3544.05	-4924.79	3544.03	40.9147	3544.69	891.656	3543.76	-546.927	3543.79	5184.51
	3544.17	-4443.79	3544.15	-2037.52	3544.81	2075.72	3543.88	-1259.93	3543.91	3645.87
	3544.29	-4917.79	3544.27	-2512.95	3544.93	2155.35	3544	-2223.93	3544.03	1897.24
	3544.41	-4660.79	3544.39	-1724.39	3545.05	1809.97	3544.12	-2436.93	3544.15	845.606
	3544.53	-4072.78	3544.51	-209.505	3545.17	452.597	3544.24	-2919.93	3544.27	-19.0285
	3544.65	-3056.78	3544.63	1035.06	3545.29	-909.78	3544.36	-3168.93	3544.39	565.338
	3544.77	-2584.78	3544.75	2282.62	3545.41	447.844	3544.48	-3083.93	3544.51	513.901
	3544.9	-3120.78	3544.87	2641.19	3545.53	1790.47	3544.6	-3250.93	3544.63	-337.733
	3545.01	-3748.78	3544.99	2859.76	3545.65	2336.09	3544.72	-2963.93	3544.75	-810.366
	3545.14	-3830.78	3545.11	2854.17	3545.77	2712.72	3544.84	-2521.93	3544.87	0
	3545.26	-4648.79	3545.23	2469.83	3545.89	976.786	3544.96	-1491.93	3544.99	1385.72
	3545.38	-4964.79	3545.35	3048.5	3546.01	440.408	3545.08	-1484.93	3545.11	2109.43
	3545.5	-4659.79	3545.47	3467.16	3546.13	-269.967	3545.2	-1282.93	3545.23	2285.15
	3545.62	-4699.79	3545.59	3119.83	3546.25	596.657	3545.32	-1735.93	3545.35	2499.87
	3545.74	-3510.78	3545.71	2454.94	3546.37	248.282	3545.44	-1934.93	3545.47	1915.59
	3545.86	-4168.79	3545.83	2887.61	3546.49	-1233.09	3545.56	-1387.93	3545.59	1501.3
	3545.98	-4368.79	3545.95	4381.27	3546.61	-2272.47	3545.68	-1545.93	3545.71	2370.43
	3546.1	-4942.79	3546.07	1809.94	3546.73	-1162.85	3545.8	-1642.93	3545.83	2181.15
	3546.22	-5380.79	3546.19	-196.4	3546.85	441.778	3545.92	-1649.93	3545.95	1256.86
	3546.34	-5756.79	3546.31	-536.735	3546.97	-501.598	3546.04	-1008.93	3546.07	-419.42
	3546.46	-6368.79	3546.43	-556.07	3547.09	-1638.53	3546.16	62.073	3546.19	485.297
	3546.58	-5865.79	3546.55	987.595	3547.21	-2558.91	3546.28	34.073	3546.31	1155.01
	3546.7	-4701.79	3546.67	1939.26	3547.33	-3269.28	3546.4	1143.07	3546.43	623.731
	3546.82	-3661.78	3546.79	2397.37	3547.45	-1995.66	3546.52	1263.07	3546.55	-184.552
	3546.94	-3545.78	3546.91	3018.04	3547.57	-2483.03	3546.64	836.073	3546.67	-1022.83
	3547.06	-4138.79	3547.03	2626.7	3547.69	-3937.41	3546.76	1515.07	3546.79	-346.708
	3547.18	-3794.78	3547.15	1959.37	3547.81	-3282.79	3546.88	611.073	3546.91	607.009
	3547.3	-4012.78	3547.27	1782.03	3547.93	-2607.16	3547	1440.07	3547.03	1230.73
	3547.42	-3721.78	3547.39	1988.7	3548.05	-865.538	3547.12	874.073	3547.15	1527.44
	3547.54	-2818.78	3547.51	1741.36	3548.17	-479.47	3547.24	-25.927	3547.27	2626.16
	3547.66	-1347.79	3547.63	1428.03	3548.29	-688.846	3547.36	-934.927	3547.39	3769.88
	3547.78	-1994.79	3547.75	2600.69	3548.42	232.779	3547.48	-2142.93	3547.51	1976.59
	3547.9	-2761.78	3547.87	2877.81	3548.54	1150.4	3547.6	-891.927	3547.63	143.312
	3548.02	-2787.78	3547.99	2049.47	3548.66	1072.03	3547.72	262.073	3547.75	-275.972
	3548.14	-3998.78	3548.11	2006.14	3548.78	1562.65	3547.84	956.073	3547.87	391.154
	3548.26	-3826.78	3548.23	1684.8	3548.9	1412.27	3547.96	1344.07	3547.99	183.872
	3548.38	-3280.78	3548.35	2243.47	3549.02	700.899	3548.08	1293.07	3548.11	-26.4107
	3548.5	-3762.78	3548.47	2958.13	3549.14	-671.476	3548.2	902.073	3548.23	-41.6932
	3548.62	-3268.78	3548.59	2283.8	3549.26	-813.408	3548.32	-272.927	3548.35	-540.976
	3548.74	-3040.78	3548.71	1434.46	3549.38	466.216	3548.44	754.073	3548.47	-1387.26
	3548.86	-4199.79	3548.83	906.125	3549.5	1451.84	3548.56	286.073	3548.59	-120.543
	3548.98	-4501.79	3548.95	1744.24	3549.62	887.463	3548.68	1098.07	3548.72	997.173
	3549.1	-4175.79	3549.07	1439.91	3549.74	341.088	3548.8	1083.07	3548.84	1398.89
	3549.22	-4123.79	3549.19	-1062.43	3549.86	1107.71	3548.92	1481.07	3548.96	1554.02
	3549.34	-4724.79	3549.31	-1740.76	3549.98	1297.34	3549.04	1586.07	3549.08	1136.73
	3549.46	-4160.79	3549.43	-1747.1	3550.1	110.959	3549.16	662.073	3549.2	1742.45
	3549.58	-2642.78	3549.55	-1774.44	3550.22	22.5834	3549.28	15.073	3549.32	2510.17
	3549.7	-958.785	3549.67	-1724.77	3550.34	755.651	3549.4	-908.927	3549.44	1310.88
	3549.82	17.215	3549.79	-1524.11	3550.46	1351.28	3549.52	-216.927	3549.56	509.602
	3549.94	-601.785	3549.91	-1276.44	3550.58	1999.9	3549.64	34.073	3549.68	-64.4463
	3550.06	-1143.79	3550.03	-563.775	3550.7	2138.52	3549.76	-1769.93	3549.8	-207.451
	3550.18	-1417.79	3550.15	958.342	3550.82	1373.15	3549.88	-1915.93	3549.92	-1964.46
	3550.3	-2738.78	3550.27	1026	3550.94	1043.77	3550	-1843.93	3550.04	-2772.46
	3550.42	-3367.78	3550.39	1132.67	3551.06	3396.4	3550.12	-1487.93	3550.16	-3732.21
	3550.54	-3914.78	3550.51	924.335	3551.18	3268.02	3550.24	-381.927	3550.28	-2980.21
	3550.66	-4337.79	3550.63	0	3551.3	1663.65	3550.36	-97.927	3550.4	-1249.22
	3550.78	-3261.78	3550.75	-202.01	3551.42	194.27	3550.48	1224.07	3550.52	94.7733
	3550.9	-1889.79	3550.87	-502.021	3551.54	429.336	3550.6	1366.07	3550.64	431.767
	3551.02	-2820.78	3550.99	-1442.03	3551.66	368.089	3550.72	336.073	3550.76	1133.76
	3551.14	-2562.78	3551.11	-985.043	3551.78	1629.6	3550.84	-894.927	3550.88	934.757
	3551.26	-2117.78	3551.23	-418.795	3551.9	1831.11	3550.96	-1285.93	3551	244.752
	3551.38	-2695.78	3551.35	-716.806	3552.02	50.6242	3551.08	-384.927	3551.12	-62.2529
	3551.5	-3622.78	3551.47	-1185.82	3552.14	-749.864	3551.2	-384.927	3551.24	-598.002
	3551.62	-3746.78	3551.59	-1722.83	3552.26	-623.354	3551.32	41.073	3551.36	-955.008
	3551.74	-2817.78	3551.71	-2148.84	3552.38	-442.842	3551.45	-439.927	3551.48	-900.013
	3551.86	-3334.78	3551.83	-1413.85	3552.5	463.67	3551.57	0.073	3551.6	-1994.02
	3551.98	-3437.78	3551.95	-1031.86	3552.62	1872.66	3551.69	-204.927	3551.72	-2167.02
	3552.1	-2599.78	3552.07	-309.87	3552.74	1394.17	3551.81	-800.927	3551.84	-1845.03
	3552.22	-2311.78	3552.19	198.12	3552.86	374.684	3551.93	-408.927	3551.96	-2029.03
	3552.34	-3221.78	3552.31	-647.633	3552.98	435.194	3552.05	252.073	3552.08	-1531.04
	3552.46	-4187.79	3552.43	-539.644	3553.1	447.706	3552.17	732.073	3552.2	-626.045
	3552.58	-4508.79	3552.55	-838.655	3553.22	85.2177	3552.29	875.073	3552.32	-598.794
	3552.7	-3473.78	3552.67	-1679.67	3553.34	-305.27	3552.41	2583.07	3552.44	-1148.8
	3552.82	-2922.78	3552.79	-1283.68	3553.46	470.241	3552.53	3557.07	3552.56	-1315.8
	3552.94	-2544.78	3552.91	-428.686	3553.58	1128.75	3552.65	1672.07	3552.68	181.19
	3553.06	-2356.78	3553.03	-430.698	3553.7	998.742	3552.77	841.073	3552.8	-103.815
	3553.18	-2720.78	3553.15	-349.708	3553.82	1926.25	3552.89	464.073	3552.92	-1002.82
	3553.3	-2654.78	3553.27	507.281	3553.94	2629.77	3553.01	812.073	3553.04	-168.825
	3553.42	-3052.78	3553.39	-1137.47	3554.06	1027.28	3553.13	1163.07	3553.16	-1388.83
	3553.54	-3375.78	3553.51	-2270.48	3554.18	-897.211	3553.25	2100.07	3553.28	-2175.84
	3553.66	-3815.78	3553.63	-2620.49	3554.3	-2371.7	3553.37	2767.07	3553.4	-389.585
	3553.78	-4338.79	3553.75	-2069.5	3554.42	-973.189	3553.49	2192.07	3553.52	-120.59
	3553.9	-3522.78	3553.87	-1862.51	3554.54	898.323	3553.61	1574.07	3553.64	693.405
	3554.02	-1637.79	3553.99	-1296.52	3554.66	2086.83	3553.73	2059.07	3553.76	858.4
	3554.14	-2861.78	3554.11	-345.535	3554.78	900.825	3553.85	1606.07	3553.88	208.395
	3554.26	-5128.79	3554.23	338.455	3554.9	-768.663	3553.97	365.073	3554	-1485.61
	3554.38	-5347.79	3554.35	754.444	3555.02	-2142.15	3554.09	1507.07	3554.12	-1860.62
	3554.5	-5557.79	3554.47	725.433	3555.14	-1522.64	3554.21	3376.07	3554.24	-1104.62
	3554.62	-3763.78	3554.59	173.68	3555.26	-1041.13	3554.33	3085.07	3554.36	-1648.63
	3554.74	-2941.78	3554.71	-657.33	3555.38	-191.617	3554.45	3092.07	3554.48	-2426.63
	3554.86	-3115.78	3554.83	-1450.34	3555.5	779.895	3554.57	2272.07	3554.6	-2737.38
	3554.98	-4707.79	3554.95	-1357.35	3555.62	1175.41	3554.69	2555.07	3554.72	-3006.39
	3555.1	-5570.79	3555.07	-1371.36	3555.74	1587.92	3554.81	1948.07	3554.84	-2093.39
	3555.22	-6514.79	3555.19	-862.373	3555.86	1553.43	3554.93	1800.07	3554.96	-1942.4
	3555.34	-6560.79	3555.31	-186.384	3555.98	770.419	3555.05	786.073	3555.08	-1252.4
	3555.46	-5815.79	3555.43	398.606	3556.1	119.931	3555.17	1054.07	3555.2	-646.407
	3555.58	-5773.79	3555.55	330.595	3556.22	171.442	3555.29	1876.07	3555.32	216.588
	3555.7	-4269.79	3555.67	149.843	3556.34	-988.046	3555.41	3513.07	3555.44	579.582
	3555.82	-2190.78	3555.79	763.833	3556.46	-993.536	3555.53	4297.07	3555.56	-1719.42
	3555.94	-751.785	3555.91	1631.82	3556.58	-477.024	3555.65	2714.07	3555.68	-3079.17
	3556.06	-1393.79	3556.03	-286.189	3556.7	-138.512	3555.77	1524.07	3555.8	-3239.18
	3556.18	-2586.78	3556.15	-996.2	3556.82	0	3555.89	1787.07	3555.92	-3443.18
	3556.3	-3876.78	3556.27	-1078.21	3556.94	0	3556.01	2850.07	3556.04	-2822.19
	3556.42	-4419.79	3556.39	-486.221	3557.06	-179.646	3556.13	3507.07	3556.16	-2027.19
	3556.54	-4223.79	3556.51	216.768	3557.18	-674.492	3556.25	2265.07	3556.28	-1178.2
	3556.66	-3189.78	3556.64	-535.243	3557.3	-613.337	3556.37	1441.07	3556.4	572.796
	3556.78	-3207.78	3556.75	-44.9953	3557.42	-231.183	3556.49	1206.07	3556.52	1732.79
	3556.9	-2104.78	3556.88	-247.006	3557.54	1093.97	3556.61	1042.07	3556.64	73.7863
	3557.02	-2305.78	3557	828.984	3557.66	104.127	3556.73	1671.07	3556.76	-1658.96
	3557.14	-2700.78	3557.12	914.973	3557.78	-939.719	3556.85	2664.07	3556.88	-1221.97
	3557.26	-2722.78	3557.24	1324.96	3557.9	-859.564	3556.97	2769.07	3557	-942.974
	3557.38	-2157.78	3557.36	1821.95	3558.02	-1571.41	3557.09	3942.07	3557.12	-1112.98
	3557.5	-3116.78	3557.48	1462.94	3558.14	-2359.06	3557.21	5199.07	3557.24	-991.984
	3557.62	-3652.78	3557.6	959.93	3558.26	-491.901	3557.33	4650.07	3557.36	-1235.99
	3557.74	-4529.79	3557.72	641.92	3558.38	1711.25	3557.45	3896.07	3557.48	-42.9941
	3557.86	-5438.79	3557.84	-594.833	3558.5	2957.41	3557.57	2184.07	3557.6	477
	3557.98	-5785.79	3557.96	-2166.84	3558.62	747.563	3557.69	1122.07	3557.72	40.9947
	3558.1	-5315.79	3558.08	-2441.85	3558.74	-545.282	3557.81	974.073	3557.84	-453.896
	3558.23	-6044.79	3558.2	-2187.87	3558.86	540.873	3557.93	2407.07	3557.96	-283.506
	3558.34	-5006.79	3558.32	-1697.88	3558.98	1905.03	3558.05	2465.07	3558.08	-391.115
	3558.47	-5278.79	3558.44	-998.886	3559.1	2418.19	3558.17	2636.07	3558.2	-472.725
	3558.59	-5968.79	3558.56	-133.896	3559.22	2227.54	3558.29	2873.07	3558.32	469.664
	3558.71	-5247.79	3558.68	-814.908	3559.34	1156.69	3558.41	2761.07	3558.44	2055.05
	3558.83	-4263.79	3558.8	-796.918	3559.46	441.845	3558.53	1585.07	3558.56	2341.44
	3558.95	-5188.79	3558.92	690.071	3559.58	0	3558.65	1413.07	3558.68	701.834
	3559.07	-5549.79	3559.04	1448.32	3559.7	0	3558.77	1561.07	3558.8	215.225
	3559.19	-5548.79	3559.16	2191.31	3559.82	197.573	3558.89	1710.07	3558.92	-742.387
	3559.31	-6692.79	3559.28	2060.3	3559.94	1373.15	3559.01	2339.07	3559.04	-2026.63
	3559.43	-6507.79	3559.4	1591.29	3560.06	1178.72	3559.13	3999.07	3559.16	-1215.24
	3559.55	-6878.79	3559.52	2113.28	3560.18	-228.71	3559.25	4439.07	3559.28	-294.849
	3559.67	-7066.79	3559.64	3856.27	3560.3	-1057.14	3559.37	3802.07	3559.4	2220.54
	3559.79	-8035.79	3559.76	4487.25	3560.42	-1590.13	3559.49	4605.07	3559.52	2789.93
	3559.91	-5846.79	3559.88	3102.24	3560.54	-262.549	3559.61	5974.07	3559.64	2318.32
	3560.03	-4122.79	3560	1694.23	3560.66	-683.978	3559.73	5548.07	3559.76	1282.71
	3560.15	-4066.78	3560.12	607.48	3560.78	-1796.41	3559.85	4569.07	3559.88	753.101
	3560.27	-3886.78	3560.24	845.47	3560.9	-1766.84	3559.97	3431.07	3560	1283.49
	3560.39	-4013.78	3560.36	1081.46	3561.02	-366.259	3560.09	1857.07	3560.12	998.249
	3560.51	-4033.78	3560.48	1000.45	3561.14	1336.31	3560.21	1394.07	3560.24	-613.361
	3560.63	-4183.79	3560.6	1938.44	3561.26	2711.89	3560.33	1305.07	3560.36	-43.9724
	3560.75	-3740.78	3560.72	1160.43	3561.39	2014.46	3560.45	1112.07	3560.48	49.4179
	3560.87	-3522.78	3560.84	647.416	3561.5	211.469	3560.57	1729.07	3560.6	-164.192
	3560.99	-4549.79	3560.96	736.406	3561.62	-775.958	3560.69	2304.07	3560.72	451.198
	3561.11	-4526.79	3561.08	906.395	3561.75	-1417.39	3560.81	4272.07	3560.84	839.589
	3561.23	-4034.78	3561.2	1666.67	3561.87	-31.812	3560.93	5363.07	3560.96	269.979
	3561.35	-5127.79	3561.32	2146.98	3561.99	1815.76	3561.05	4871.07	3561.08	-940.632
	3561.47	-5635.79	3561.44	2250.3	3562.11	2476.33	3561.17	6292.07	3561.2	-661.875
	3561.59	-6172.79	3561.56	1852.61	3562.23	742.905	3561.29	7042.07	3561.32	-40.4848
	3561.71	-6042.79	3561.68	2141.93	3562.35	-875.522	3561.41	6095.07	3561.44	-1396.09
	3561.83	-6033.79	3561.8	2361.25	3562.47	-677.949	3561.53	4012.07	3561.56	-2420.7
	3561.95	-5526.79	3561.92	2819.56	3562.59	-790.938	3561.65	4021.07	3561.68	-1368.31
	3562.07	-5009.79	3562.04	1763.88	3562.71	-1550.37	3561.77	4456.07	3561.8	-851.925
	3562.19	-4960.79	3562.16	1308.19	3562.83	719.206	3561.89	3377.07	3561.93	-683.535
	3562.31	-3819.78	3562.28	1626.87	3562.95	2671.78	3562.01	2474.07	3562.05	591.855
	3562.43	-3153.78	3562.4	1424.18	3563.07	1927.35	3562.13	2389.07	3562.17	1771.25
	3562.55	-2774.78	3562.52	1756.5	3563.19	2587.93	3562.25	3028.07	3562.29	1608
	3562.67	-3943.78	3562.64	2517.82	3563.31	2488.5	3562.37	2795.07	3562.41	1065.39
	3562.79	-4419.79	3562.76	2189.13	3563.43	1102.07	3562.49	3064.07	3562.53	1522.78
	3562.91	-4029.78	3562.88	1359.45	3563.55	314.642	3562.61	4188.07	3562.65	569.172
	3563.03	-2688.78	3563	676.761	3563.67	1101.65	3562.73	3503.07	3562.77	868.562
	3563.15	-2504.78	3563.12	1282.08	3563.79	828.226	3562.85	3333.07	3562.89	766.953
	3563.27	-2520.78	3563.24	1942.39	3563.91	-683.201	3562.97	3249.07	3563.01	1130.34
	3563.39	-2988.78	3563.36	1734.71	3564.03	920.372	3563.09	4017.07	3563.13	2043.73
	3563.51	-2658.78	3563.48	1589.39	3564.15	1835.94	3563.21	3936.07	3563.25	1313.12
	3563.63	-3111.78	3563.6	2285.7	3564.27	1112.52	3563.33	2936.07	3563.37	1822.51
	3563.75	-4965.79	3563.72	2447.02	3564.39	764.089	3563.45	2883.07	3563.49	1933.27
	3563.87	-5838.79	3563.84	2177.33	3564.51	460.662	3563.57	3136.07	3563.61	50.6598
	3563.99	-5492.79	3563.96	2175.65	3564.63	1230.24	3563.69	3988.07	3563.73	-2230.95
	3564.11	-4079.78	3564.08	2377.96	3564.75	905.807	3563.81	5605.07	3563.85	-2339.56
	3564.23	-2889.78	3564.2	779.277	3564.87	624.817	3563.93	5820.07	3563.97	-2399.17
	3564.35	-2820.78	3564.32	-72.4075	3564.99	-465.61	3564.05	5081.07	3564.09	-1674.78
	3564.47	-3980.78	3564.44	97.9082	3565.11	-185.037	3564.17	5666.07	3564.21	-1343.39
	3564.59	-4846.79	3564.56	525.585	3565.23	54.5362	3564.29	6817.07	3564.33	0
	3564.71	-4256.79	3564.68	1908.9	3565.35	251.109	3564.41	6985.07	3564.45	-491.85
	3564.83	-3764.78	3564.8	3190.22	3565.47	-722.32	3564.53	5511.07	3564.57	-2038.5
	3564.95	-3648.78	3564.92	1917.53	3565.59	-54.7466	3564.66	4713.07	3564.69	-2482.35
	3565.07	-5080.79	3565.04	1618.85	3565.71	528.826	3564.78	5587.07	3564.81	-1787.2
	3565.19	-5228.79	3565.16	641.162	3565.83	45.3995	3564.9	5256.07	3564.93	-951.051
	3565.31	-5606.79	3565.28	501.478	3565.95	-321.59	3565.02	5431.07	3565.05	-719.901
	3565.43	-6254.79	3565.4	1288.79	3566.07	429.983	3565.14	5103.07	3565.17	-1100.75
	3565.55	-7050.79	3565.52	391.108	3566.19	1464.99	3565.26	5175.07	3565.29	-1045.6
	3565.67	-6421.79	3565.64	508.785	3566.31	2572.49	3565.38	2716.07	3565.41	-1351.45
	3565.79	-4979.79	3565.76	857.1	3566.43	2864.98	3565.5	2494.07	3565.53	-1429.3
	3565.91	-5976.79	3565.88	549.416	3566.55	3682.48	3565.62	4592.07	3565.65	-1309.95
	3566.03	-5718.79	3566	-518.268	3566.67	3909.97	3565.74	4689.07	3565.77	-1307.8
	3566.15	-4316.79	3566.12	-763.953	3566.79	2661.46	3565.86	6194.07	3565.89	-1318.65
	3566.27	-4138.79	3566.24	354.362	3566.91	3163.95	3565.98	7651.07	3566.01	-599.503
	3566.39	-3090.78	3566.36	372.677	3567.03	2422.99	3566.1	7553.07	3566.13	-469.353
	3566.51	-2347.78	3566.48	462.993	3567.15	1216.49	3566.22	6630.07	3566.25	-114.203
	3566.63	-2750.78	3566.6	1707.31	3567.27	1975.98	3566.34	6813.07	3566.37	310.947
	3566.75	-3666.78	3566.72	2363.99	3567.39	2512.47	3566.46	6104.07	3566.49	696.097
	3566.87	-4790.79	3566.84	2931.3	3567.51	1974.97	3566.58	5816.07	3566.61	774.246
	3566.99	-5192.79	3566.96	3757.62	3567.63	3148.46	3566.7	4911.07	3566.73	696.597
	3567.11	-4866.79	3567.08	3242.93	3567.75	4188.95	3566.82	4654.07	3566.85	-1148.25
	3567.23	-4535.79	3567.2	1408.25	3567.87	3376.45	3566.94	5271.07	3566.97	-2448.1
	3567.35	-3819.78	3567.32	1653.56	3567.99	2907.94	3567.06	5942.07	3567.09	-1328.95
	3567.47	-3571.78	3567.44	2614.88	3568.11	2645.98	3567.18	6846.07	3567.21	-268.804
	3567.59	-3999.78	3567.56	4249.19	3568.23	2634.47	3567.3	6917.07	3567.33	18.3453
	3567.71	-4911.79	3567.68	2921.51	3568.35	3035.96	3567.42	5952.07	3567.45	-639.505
	3567.83	-6118.79	3567.8	1943.82	3568.47	3609.46	3567.54	6345.07	3567.57	-459.355
	3567.95	-5695.79	3567.92	1568.5	3568.59	3518.95	3567.66	7166.07	3567.69	98.7949
	3568.07	-5089.79	3568.04	1701.82	3568.71	3938.44	3567.78	7624.07	3567.81	37.9448
	3568.19	-3527.78	3568.16	422.132	3568.83	4238.94	3567.9	6955.07	3567.93	-552.705
	3568.31	-2126.78	3568.28	41.4482	3568.95	4552.43	3568.02	5564.07	3568.05	-695.555
	3568.43	-2473.78	3568.4	-532.238	3569.07	4806.92	3568.14	6120.07	3568.17	-960.406
	3568.55	-2284.78	3568.52	29.0782	3569.19	4357.42	3568.26	7314.07	3568.29	-1067.26
	3568.67	-2383.78	3568.64	342.394	3569.31	3039.45	3568.38	8057.07	3568.41	74.8942
	3568.79	-2936.78	3568.76	1260.71	3569.43	2453.95	3568.5	8807.07	3568.53	1090.04
	3568.91	-3455.78	3568.88	1126.03	3569.55	2516.44	3568.62	9361.07	3568.65	587.194
	3569.03	-3335.78	3569	493.702	3569.67	1386.93	3568.74	7613.07	3568.77	-667.657
	3569.15	-2768.78	3569.12	-131.984	3569.79	606.427	3568.86	5850.07	3568.89	-1163.51
	3569.27	-2566.78	3569.24	-27.6679	3569.91	253.92	3568.98	5180.07	3569.01	-62.1564
	3569.39	-4338.79	3569.36	681.648	3570.03	76.4141	3569.1	5392.07	3569.13	1178.99
	3569.51	-5604.79	3569.48	920.964	3570.15	56.9076	3569.22	6310.07	3569.25	-215.857
	3569.63	-6566.79	3569.6	1148.28	3570.27	996.399	3569.34	6135.07	3569.37	-692.707
	3569.75	-6056.79	3569.72	2081.59	3570.39	2183.44	3569.46	7898.07	3569.49	-384.558
	3569.87	-5306.79	3569.84	1892.91	3570.51	1959.93	3569.58	9451.07	3569.61	1023.59
	3569.99	-4094.78	3569.97	1748.23	3570.63	1457.43	3569.7	9910.07	3569.73	902.742
	3570.11	-4517.79	3570.08	384.902	3570.75	446.919	3569.82	10250.1	3569.85	346.892
	3570.23	-4765.79	3570.21	2139.22	3570.87	-299.588	3569.94	9059.07	3569.97	646.042
	3570.35	-4215.79	3570.33	1991.53	3570.99	-448.096	3570.06	7952.07	3570.09	1080.39
	3570.47	-4778.79	3570.45	1314.85	3571.11	-155.603	3570.18	7643.07	3570.21	1644.54
	3570.59	-6359.79	3570.57	2146.16	3571.23	132.891	3570.3	8573.07	3570.33	1881.69
	3570.71	-6213.79	3570.69	2277.48	3571.35	-298.616	3570.42	8540.07	3570.45	-9.15873
	3570.83	-5453.79	3570.81	2232.79	3571.47	450.423	3570.54	8509.07	3570.57	1717.99
	3570.95	-4628.79	3570.93	1499.11	3571.59	2943.92	3570.66	8878.07	3570.69	2068.14
	3571.07	-4139.79	3571.05	287.426	3571.71	2114.41	3570.78	9360.07	3570.81	210.29
	3571.19	-4386.79	3571.17	-1260.9	3571.83	1225.9	3570.9	9595.07	3570.93	-718.56
	3571.31	-4523.79	3571.29	-2041.58	3571.95	591.395	3571.02	9089.07	3571.05	759.59
	3571.44	-5359.79	3571.41	-1115.27	3572.07	546.889	3571.14	9026.07	3571.17	1240.94
	3571.56	-5444.79	3571.53	181.049	3572.19	642.383	3571.26	7891.07	3571.29	1321.09
	3571.68	-5373.79	3571.65	1489.37	3572.31	246.876	3571.38	7392.07	3571.41	840.24
	3571.8	-5430.79	3571.77	1271.68	3572.43	-1862.63	3571.5	7810.07	3571.53	-75.6107
e
	MNPs@Ab	Para	E-Para
	0.036	0.396	1.202
	0.043	0.452	1.313
	0.045	0.347	1.197
f
	Concentration of MNPs@Ab(μg/mL)	Absorbance at 652 nm
	0	0.437	0.452	0.347
	25	0.712	0.837	0.762
	50	1.007	1.132	0.992
	100	1.202	1.313	1.197
h
	Time(h)	Para				E-Para
	0	10.1469	9.5613	9.8977	11.8539	11.7542	11.5673	11.8414	15.5668
	4	11.9684	10.2753	10.1284	9.5291	13.2749	11.9471	10.4628	11.2983
	8	11.0028	9.9204	8.6953	10.7582	10.4741	10.0274	11.4755	10.6294
	12	8.8495	10.2748	9.8923	10.5021	10.7562	9.2358	10.5729	9.6829
	18	10.4728	9.0672	9.7626	10.0824	9.0622	9.1036	10.6472	8.9394
	24	11.4178	8.7266	8.5272	10.8322	7.8636	8.9521	8.6393	9.499
i
	Time(h)	Para			E-Para
	0	4.7386	6.5359	5.9743	10.1719	11.8853	15.2424
	4	4.67637	6.04533	4.5137	16.0997	19.3006	15.07
	8	4.16298	6.89037	5.05051	18.2477	19.9731	19.0736
	12	4.12932	5.88241	4.7531	16.9582	15.4629	19.0942
	18	2.95326	5.20665	4.51399	13.4807	14.7224	16.3516
	24	4.1046	4.2036	6.065	10.2651	7.6503	8.3628

## Sheet: Figure 5
b
	Concentration of MNPs@Ab(μg/mL)	Magnetic recovery(%)
	0	2.04	2.3	3.06
	25	56.68	63.32	55.15
	50	75.06	71.23	64.34
	100	93.7	88.85	83.49
	200	91.66	98.81	103.66
c
	Volume(mL)	Magnetic recovery(%)
	1	91.66	98.81	103.66
	10	87.32	98.55	94.21
	50	96.26	98.81	91.91
	100	90.64	96.51	93.45
d
	Cycles	Log10 genome reduction
	0	8.1021	8.4031	8.5792
	1	8.0232	7.8451	8.2212
	2	8.4113	8.2352	8.1103
	3	8.1551	7.9241	7.8272
	4	8.2885	8.1124	7.9363
	5	8.1403	7.7962	8.0393
	6	8.5203	8.3442	7.9182
	7	8.5261	8.1282	8.4251
	8	8.2259	8.0498	8.5269
	9	7.9902	7.8653	8.1455
	10	8.3598	7.9045	7.8174

## Sheet: Supplementary Figure 1
MNPs		Fe3O4 standard
2θ(°)	Intensity(a.u.)	2θ(°)	Intensity(a.u.)
10	38741.7	18.299	6.7
10.02	38595.8	30.1	28.5
10.04	38662.5	35.454	100
10.06	38433.3	37.086	7.5
10.08	38329.2	43.088	20.5
10.1	39045.8	47.177	1.1
10.12	38791.7	53.455	8.4
10.14	38462.5	56.983	25.4
10.16	38158.3	62.574	36
10.18	38591.7	65.793	0.6
10.2	38437.5	70.988	2.8
10.22	38975	74.026	6.8
10.24	37845.8	75.028	2.8
10.26	38308.3	78.994	2.2
10.28	37937.5	81.931	0.3
10.3	38100	86.785	2.6
10.32	38550	89.685	10.2
10.34	38270.8	94.519	3.7
10.36	37950	97.432	0.1
10.38	38554.2	102.335	1.2
10.4	37675	105.319	5.1
10.42	38112.5	106.323	1.1
10.44	37687.5	110.394	2.4
10.46	38175	113.518	0.2
10.48	38020.8	118.902	0.6
10.5	37766.7	122.268	3.5
10.52	38091.7	128.182	8.4
10.54	37658.3	131.969	0.1
10.56	37733.3	138.852	1.6
10.58	37229.2	143.473	4.7
10.6	37366.7	145.128	1.1
10.62	37700
10.64	37437.5
10.66	37908.3
10.68	37116.7
10.7	37404.2
10.72	37212.5
10.74	36987.5
10.76	37337.5
10.78	37079.2
10.8	36945.8
10.82	36975
10.84	37562.5
10.86	37675
10.88	37404.2
10.9	37229.2
10.92	36879.2
10.94	36937.5
10.96	37212.5
10.98	37350
11	37050
11.02	36958.3
11.04	36516.7
11.06	36316.7
11.08	36500
11.1	37479.2
11.12	36604.2
11.14	37075
11.16	36741.7
11.18	36854.2
11.2	36458.3
11.22	36362.5
11.24	35775
11.26	36758.3
11.28	35941.7
11.3	36083.3
11.32	36420.8
11.34	35916.7
11.36	35954.2
11.38	36416.7
11.4	36066.7
11.42	35566.7
11.44	35958.3
11.46	36379.2
11.48	35666.7
11.5	36458.3
11.52	36120.8
11.54	35575
11.56	35912.5
11.58	35516.7
11.6	35412.5
11.62	35670.8
11.64	35629.2
11.66	35420.8
11.68	35562.5
11.7	35266.7
11.72	35483.3
11.74	35308.3
11.76	35225
11.78	34862.5
11.8	35404.2
11.82	35370.8
11.84	35020.8
11.86	35016.7
11.88	34754.2
11.9	34683.3
11.92	35858.3
11.94	35200
11.96	34062.5
11.98	35208.3
12	34666.7
12.02	34691.7
12.04	34279.2
12.06	34512.5
12.08	35216.7
12.1	35079.2
12.12	35408.3
12.14	35283.3
12.16	34420.8
12.18	34312.5
12.2	34645.8
12.22	35433.3
12.24	34583.3
12.26	34550
12.28	34912.5
12.3	34479.2
12.32	34875
12.34	34504.2
12.36	35233.3
12.38	34683.3
12.4	35391.7
12.42	34870.8
12.44	35000
12.46	35208.3
12.48	34908.3
12.5	35750
12.52	35829.2
12.54	36133.3
12.56	36308.3
12.58	37433.3
12.6	36737.5
12.62	37533.3
12.64	37016.7
12.66	35975
12.68	35795.8
12.7	34375
12.72	34400
12.74	34875
12.76	34458.3
12.78	33870.8
12.8	33545.8
12.82	34004.2
12.84	33929.2
12.86	33462.5
12.88	34029.2
12.9	33475
12.92	33083.3
12.94	33266.7
12.96	33720.8
12.98	33920.8
13	33512.5
13.02	33600
13.04	33266.7
13.06	33683.3
13.08	33033.3
13.1	33054.2
13.12	32812.5
13.14	32870.8
13.16	33479.2
13.18	33050
13.2	33562.5
13.22	33225
13.24	33054.2
13.26	32887.5
13.28	33058.3
13.3	32908.3
13.32	33320.8
13.34	32804.2
13.36	32608.3
13.38	32612.5
13.4	32883.3
13.42	32812.5
13.44	33066.7
13.46	33216.7
13.48	32462.5
13.5	33045.8
13.52	32641.7
13.54	32350
13.56	32191.7
13.58	32704.2
13.6	32687.5
13.62	32250
13.64	32629.2
13.66	32650
13.68	32004.2
13.7	32504.2
13.72	32504.2
13.74	32270.8
13.76	32712.5
13.78	31608.3
13.8	32795.8
13.82	32395.8
13.84	32012.5
13.86	32333.3
13.88	32179.2
13.9	31941.7
13.92	31704.2
13.94	31633.3
13.96	32341.7
13.98	32154.2
14	32045.8
14.02	31683.3
14.04	31941.7
14.06	31841.7
14.08	32004.2
14.1	32183.3
14.12	32241.7
14.14	32000
14.16	31666.7
14.18	32095.8
14.2	31291.7
14.22	31470.8
14.24	31870.8
14.26	31512.5
14.28	31195.8
14.3	31629.2
14.32	31862.5
14.34	31491.7
14.36	32020.8
14.38	31362.5
14.4	31466.7
14.42	31383.3
14.44	31108.3
14.46	30966.7
14.48	31787.5
14.5	31758.3
14.52	31937.5
14.54	32125
14.56	31366.7
14.58	31470.8
14.6	31308.3
14.62	30991.7
14.64	31008.3
14.66	30858.3
14.68	31045.8
14.7	30958.3
14.72	31275
14.74	31704.2
14.76	30845.8
14.78	30887.5
14.8	31312.5
14.82	30945.8
14.84	30541.7
14.86	30229.2
14.88	30454.2
14.9	30950
14.92	30487.5
14.94	31341.7
14.96	31020.8
14.98	30375
15	30520.8
15.02	30566.7
15.04	30162.5
15.06	30287.5
15.08	30225
15.1	31079.2
15.12	30487.5
15.14	30145.8
15.16	29716.7
15.18	29962.5
15.2	29891.7
15.22	30150
15.24	30862.5
15.26	30437.5
15.28	30750
15.3	30366.7
15.32	30683.3
15.34	29808.3
15.36	29920.8
15.38	30158.3
15.4	30287.5
15.42	29879.2
15.44	30125
15.46	30012.5
15.48	29812.5
15.5	29629.2
15.52	29770.8
15.54	29795.8
15.56	30000
15.58	29737.5
15.6	30116.7
15.62	29508.3
15.64	29183.3
15.66	29312.5
15.68	29750
15.7	29650
15.72	30029.2
15.74	29670.8
15.76	29345.8
15.78	28937.5
15.8	28883.3
15.82	29858.3
15.84	29662.5
15.86	29612.5
15.88	29087.5
15.9	30020.8
15.92	29929.2
15.94	29300
15.96	28837.5
15.98	29658.3
16	29433.3
16.02	29045.8
16.04	29045.8
16.06	29375
16.08	28608.3
16.1	29425
16.12	29204.2
16.14	29237.5
16.16	28554.2
16.18	28258.3
16.2	29125
16.22	29120.8
16.24	30145.8
16.26	29433.3
16.28	29041.7
16.3	29095.8
16.32	29091.7
16.34	28829.2
16.36	28891.7
16.38	29029.2
16.4	28912.5
16.42	28683.3
16.44	29145.8
16.46	28504.2
16.48	28862.5
16.5	28533.3
16.52	29158.3
16.54	28250
16.56	28737.5
16.58	28404.2
16.6	28379.2
16.62	28708.3
16.64	28762.5
16.66	28120.8
16.68	28591.7
16.7	28712.5
16.72	28270.8
16.74	28487.5
16.76	28395.8
16.78	28000
16.8	28683.3
16.82	27591.7
16.84	27704.2
16.86	27995.8
16.88	28162.5
16.9	29045.8
16.92	27808.3
16.94	27333.3
16.96	27904.2
16.98	27700
17	28329.2
17.02	27904.2
17.04	28266.7
17.06	28425
17.08	27916.7
17.1	28329.2
17.12	28450
17.14	28100
17.16	27904.2
17.18	27825
17.2	27691.7
17.22	27679.2
17.24	27812.5
17.26	28416.7
17.28	27670.8
17.3	27795.8
17.32	27362.5
17.34	27270.8
17.36	27633.3
17.38	27875
17.4	27716.7
17.42	27550
17.44	27379.2
17.46	27837.5
17.48	27441.7
17.5	27716.7
17.52	27300
17.54	26783.3
17.56	27212.5
17.58	27508.3
17.6	27000
17.62	27479.2
17.64	27650
17.66	27604.2
17.68	27612.5
17.7	27670.8
17.72	27725
17.74	27591.7
17.76	27512.5
17.78	27054.2
17.8	28541.7
17.82	28004.2
17.84	28279.2
17.86	27716.7
17.88	28404.2
17.9	28066.7
17.92	27962.5
17.94	28375
17.96	28654.2
17.98	28329.2
18	29008.3
18.02	28475
18.04	28770.8
18.06	29429.2
18.08	29166.7
18.1	29370.8
18.12	29179.2
18.14	29262.5
18.16	29687.5
18.18	29354.2
18.2	29241.7
18.22	29137.5
18.24	28987.5
18.26	29220.8
18.28	28904.2
18.3	27679.2
18.32	28208.3
18.34	27658.3
18.36	27795.8
18.38	27379.2
18.4	27691.7
18.42	26770.8
18.44	26895.8
18.46	26704.2
18.48	27033.3
18.5	26804.2
18.52	26537.5
18.54	26795.8
18.56	26316.7
18.58	26441.7
18.6	26537.5
18.62	26925
18.64	25816.7
18.66	25812.5
18.68	25950
18.7	25675
18.72	26616.7
18.74	26558.3
18.76	25983.3
18.78	25833.3
18.8	25370.8
18.82	26033.3
18.84	26312.5
18.86	25729.2
18.88	25958.3
18.9	26187.5
18.92	25537.5
18.94	25891.7
18.96	25775
18.98	25404.2
19	25195.8
19.02	25895.8
19.04	25816.7
19.06	25345.8
19.08	25504.2
19.1	25262.5
19.12	25062.5
19.14	25212.5
19.16	24720.8
19.18	25362.5
19.2	25304.2
19.22	25237.5
19.24	24325
19.26	25679.2
19.28	25491.7
19.3	24754.2
19.32	24791.7
19.34	25329.2
19.36	25725
19.38	25545.8
19.4	24495.8
19.42	24329.2
19.44	24466.7
19.46	24362.5
19.48	25083.3
19.5	25587.5
19.52	24545.8
19.54	25508.3
19.56	25183.3
19.58	25320.8
19.6	24316.7
19.62	24375
19.64	24370.8
19.66	24933.3
19.68	24758.3
19.7	24404.2
19.72	23766.7
19.74	24925
19.76	24845.8
19.78	25204.2
19.8	24425
19.82	24116.7
19.84	24820.8
19.86	24808.3
19.88	24304.2
19.9	24062.5
19.92	23962.5
19.94	24179.2
19.96	24091.7
19.98	23787.5
20	24191.7
20.02	24045.8
20.04	24137.5
20.06	24008.3
20.08	23962.5
20.1	23891.7
20.12	23854.2
20.14	24129.2
20.16	24916.7
20.18	23833.3
20.2	23837.5
20.22	24037.5
20.24	24537.5
20.26	23937.5
20.28	24133.3
20.3	23770.8
20.32	24316.7
20.34	24000
20.36	23387.5
20.38	23320.8
20.4	23787.5
20.42	23445.8
20.44	23933.3
20.46	24025
20.48	23320.8
20.5	23141.7
20.52	24150
20.54	23391.7
20.56	23279.2
20.58	23170.8
20.6	23795.8
20.62	23329.2
20.64	23058.3
20.66	23220.8
20.68	23654.2
20.7	23179.2
20.72	23458.3
20.74	23425
20.76	23187.5
20.78	23091.7
20.8	23695.8
20.82	23712.5
20.84	23170.8
20.86	22708.3
20.88	23162.5
20.9	22912.5
20.92	23212.5
20.94	22200
20.96	22912.5
20.98	23129.2
21	22816.7
21.02	22800
21.04	22691.7
21.06	23091.7
21.08	22716.7
21.1	22183.3
21.12	22708.3
21.14	22795.8
21.16	23120.8
21.18	23279.2
21.2	23070.8
21.22	22508.3
21.24	22650
21.26	23295.8
21.28	22704.2
21.3	22816.7
21.32	22341.7
21.34	22158.3
21.36	22316.7
21.38	22987.5
21.4	23016.7
21.42	22887.5
21.44	22845.8
21.46	22466.7
21.48	22312.5
21.5	22487.5
21.52	22270.8
21.54	21887.5
21.56	22775
21.58	22441.7
21.6	22079.2
21.62	21570.8
21.64	22037.5
21.66	22391.7
21.68	22937.5
21.7	21550
21.72	21920.8
21.74	21962.5
21.76	21837.5
21.78	22266.7
21.8	21912.5
21.82	21691.7
21.84	21804.2
21.86	21745.8
21.88	21891.7
21.9	21420.8
21.92	21537.5
21.94	22008.3
21.96	21937.5
21.98	22183.3
22	21983.3
22.02	21787.5
22.04	21654.2
22.06	21883.3
22.08	22366.7
22.1	21870.8
22.12	21425
22.14	21295.8
22.16	22100
22.18	21733.3
22.2	21508.3
22.22	21208.3
22.24	21604.2
22.26	21550
22.28	21358.3
22.3	21579.2
22.32	21666.7
22.34	21108.3
22.36	21300
22.38	21679.2
22.4	21066.7
22.42	21479.2
22.44	21395.8
22.46	21445.8
22.48	21266.7
22.5	21670.8
22.52	21800
22.54	21233.3
22.56	21125
22.58	21295.8
22.6	21279.2
22.62	21683.3
22.64	21341.7
22.66	21291.7
22.68	21245.8
22.7	21070.8
22.72	21033.3
22.74	21541.7
22.76	21079.2
22.78	21379.2
22.8	21291.7
22.82	21362.5
22.84	20537.5
22.86	20916.7
22.88	20833.3
22.9	21079.2
22.92	21408.3
22.94	20875
22.96	20529.2
22.98	21287.5
23	20633.3
23.02	20741.7
23.04	21275
23.06	20891.7
23.08	20566.7
23.1	20637.5
23.12	20604.2
23.14	20779.2
23.16	20625
23.18	20816.7
23.2	21250
23.22	20654.2
23.24	20654.2
23.26	20820.8
23.28	21279.2
23.3	21433.3
23.32	20704.2
23.34	20587.5
23.36	20454.2
23.38	20883.3
23.4	20204.2
23.42	20891.7
23.44	20420.8
23.46	20291.7
23.48	20654.2
23.5	20716.7
23.52	20445.8
23.54	20450
23.56	20487.5
23.58	20291.7
23.6	20445.8
23.62	20612.5
23.64	20591.7
23.66	20220.8
23.68	20504.2
23.7	20166.7
23.72	20337.5
23.74	20275
23.76	20262.5
23.78	20708.3
23.8	20370.8
23.82	19979.2
23.84	20220.8
23.86	20391.7
23.88	20200
23.9	20154.2
23.92	19920.8
23.94	20262.5
23.96	19966.7
23.98	19741.7
24	20095.8
24.02	19904.2
24.04	19920.8
24.06	19758.3
24.08	20037.5
24.1	19679.2
24.12	20204.2
24.14	20441.7
24.16	19554.2
24.18	19520.8
24.2	19500
24.22	20491.7
24.24	19787.5
24.26	19420.8
24.28	20000
24.3	19787.5
24.32	19483.3
24.34	19962.5
24.36	19987.5
24.38	20154.2
24.4	19387.5
24.42	19829.2
24.44	20212.5
24.46	20416.7
24.48	19812.5
24.5	19533.3
24.52	19383.3
24.54	19837.5
24.56	19837.5
24.58	20050
24.6	19500
24.62	19837.5
24.64	19895.8
24.66	19787.5
24.68	20129.2
24.7	19854.2
24.72	19620.8
24.74	19754.2
24.76	19529.2
24.78	20029.2
24.8	19675
24.82	19750
24.84	19666.7
24.86	19400
24.88	19458.3
24.9	19537.5
24.92	19625
24.94	19308.3
24.96	19279.2
24.98	19525
25	19779.2
25.02	19262.5
25.04	19604.2
25.06	19320.8
25.08	19416.7
25.1	19020.8
25.12	18912.5
25.14	19441.7
25.16	19008.3
25.18	18983.3
25.2	19412.5
25.22	19237.5
25.24	19254.2
25.26	19466.7
25.28	19341.7
25.3	19375
25.32	19008.3
25.34	18895.8
25.36	19100
25.38	18904.2
25.4	18675
25.42	19370.8
25.44	19283.3
25.46	19108.3
25.48	19150
25.5	18975
25.52	19029.2
25.54	18875
25.56	19416.7
25.58	18987.5
25.6	19116.7
25.62	18920.8
25.64	19025
25.66	19050
25.68	18933.3
25.7	18712.5
25.72	19162.5
25.74	19200
25.76	18645.8
25.78	18704.2
25.8	18337.5
25.82	18983.3
25.84	18816.7
25.86	18670.8
25.88	18904.2
25.9	18570.8
25.92	18625
25.94	18954.2
25.96	18887.5
25.98	18587.5
26	18795.8
26.02	18645.8
26.04	18600
26.06	19025
26.08	18770.8
26.1	18770.8
26.12	18616.7
26.14	18295.8
26.16	18433.3
26.18	18850
26.2	18987.5
26.22	18795.8
26.24	18983.3
26.26	18691.7
26.28	18466.7
26.3	18720.8
26.32	18875
26.34	18454.2
26.36	18308.3
26.38	18925
26.4	18287.5
26.42	18454.2
26.44	18466.7
26.46	18375
26.48	18441.7
26.5	18312.5
26.52	18612.5
26.54	17787.5
26.56	18637.5
26.58	18650
26.6	18337.5
26.62	18779.2
26.64	18241.7
26.66	18050
26.68	18616.7
26.7	18558.3
26.72	18333.3
26.74	18370.8
26.76	18450
26.78	18408.3
26.8	18262.5
26.82	18441.7
26.84	18695.8
26.86	18541.7
26.88	18408.3
26.9	18479.2
26.92	18295.8
26.94	18462.5
26.96	18125
26.98	18233.3
27	18233.3
27.02	18458.3
27.04	18275
27.06	17666.7
27.08	18358.3
27.1	18075
27.12	18200
27.14	18104.2
27.16	18062.5
27.18	17975
27.2	18112.5
27.22	18395.8
27.24	18591.7
27.26	18133.3
27.28	18345.8
27.3	18104.2
27.32	17854.2
27.34	18216.7
27.36	17583.3
27.38	18191.7
27.4	17875
27.42	17958.3
27.44	18116.7
27.46	18195.8
27.48	18183.3
27.5	18108.3
27.52	17866.7
27.54	17795.8
27.56	18079.2
27.58	18470.8
27.6	17912.5
27.62	17504.2
27.64	18237.5
27.66	18175
27.68	18354.2
27.7	18158.3
27.72	17637.5
27.74	17620.8
27.76	17658.3
27.78	17758.3
27.8	18025
27.82	17962.5
27.84	17766.7
27.86	17775
27.88	18320.8
27.9	18383.3
27.92	18100
27.94	17637.5
27.96	17704.2
27.98	17858.3
28	18333.3
28.02	17858.3
28.04	17937.5
28.06	17583.3
28.08	17787.5
28.1	17641.7
28.12	18250
28.14	17420.8
28.16	17337.5
28.18	17800
28.2	17733.3
28.22	18133.3
28.24	17770.8
28.26	17733.3
28.28	18112.5
28.3	17616.7
28.32	17725
28.34	17887.5
28.36	17808.3
28.38	17833.3
28.4	17600
28.42	17400
28.44	17266.7
28.46	17595.8
28.48	17745.8
28.5	17720.8
28.52	17875
28.54	17079.2
28.56	17354.2
28.58	17491.7
28.6	17787.5
28.62	17395.8
28.64	17916.7
28.66	18412.5
28.68	18137.5
28.7	17650
28.72	17666.7
28.74	17545.8
28.76	17870.8
28.78	17775
28.8	17729.2
28.82	17266.7
28.84	17750
28.86	17945.8
28.88	17791.7
28.9	18245.8
28.92	17587.5
28.94	17691.7
28.96	17950
28.98	18166.7
29	17708.3
29.02	17737.5
29.04	17537.5
29.06	18091.7
29.08	18345.8
29.1	18166.7
29.12	18320.8
29.14	18037.5
29.16	18066.7
29.18	18087.5
29.2	17791.7
29.22	17908.3
29.24	18166.7
29.26	17958.3
29.28	18166.7
29.3	18733.3
29.32	18225
29.34	18325
29.36	18337.5
29.38	18262.5
29.4	18320.8
29.42	18825
29.44	18600
29.46	18995.8
29.48	18804.2
29.5	18866.7
29.52	19445.8
29.54	19300
29.56	20087.5
29.58	20258.3
29.6	20462.5
29.62	21095.8
29.64	21637.5
29.66	21291.7
29.68	21512.5
29.7	21854.2
29.72	23045.8
29.74	23650
29.76	24654.2
29.78	25475
29.8	26200
29.82	26595.8
29.84	27491.7
29.86	28987.5
29.88	29833.3
29.9	29837.5
29.92	30137.5
29.94	30537.5
29.96	30741.7
29.98	30304.2
30	29854.2
30.02	29995.8
30.04	28975
30.06	28341.7
30.08	28004.2
30.1	27025
30.12	26495.8
30.14	25516.7
30.16	25083.3
30.18	24420.8
30.2	23612.5
30.22	23179.2
30.24	22366.7
30.26	21712.5
30.28	21825
30.3	21170.8
30.32	20395.8
30.34	20279.2
30.36	20354.2
30.38	19854.2
30.4	19204.2
30.42	19466.7
30.44	18637.5
30.46	18991.7
30.48	19120.8
30.5	18687.5
30.52	17975
30.54	18408.3
30.56	18745.8
30.58	17979.2
30.6	18562.5
30.62	17775
30.64	18345.8
30.66	17920.8
30.68	17608.3
30.7	18083.3
30.72	18012.5
30.74	17750
30.76	17720.8
30.78	17616.7
30.8	17495.8
30.82	17408.3
30.84	17633.3
30.86	17354.2
30.88	17629.2
30.9	17387.5
30.92	17362.5
30.94	17237.5
30.96	17350
30.98	17483.3
31	17066.7
31.02	17412.5
31.04	16970.8
31.06	17220.8
31.08	17137.5
31.1	17487.5
31.12	17191.7
31.14	17220.8
31.16	17487.5
31.18	17258.3
31.2	16616.7
31.22	16891.7
31.24	17095.8
31.26	16995.8
31.28	17429.2
31.3	16866.7
31.32	16995.8
31.34	16741.7
31.36	16733.3
31.38	16879.2
31.4	17083.3
31.42	17450
31.44	16700
31.46	16816.7
31.48	17120.8
31.5	16929.2
31.52	17470.8
31.54	16812.5
31.56	17116.7
31.58	17291.7
31.6	17208.3
31.62	17083.3
31.64	17041.7
31.66	17133.3
31.68	17379.2
31.7	17316.7
31.72	17662.5
31.74	17237.5
31.76	17170.8
31.78	17275
31.8	17225
31.82	17033.3
31.84	17183.3
31.86	17225
31.88	17304.2
31.9	17050
31.92	17233.3
31.94	17000
31.96	16891.7
31.98	16750
32	17133.3
32.02	16750
32.04	17087.5
32.06	16633.3
32.08	17366.7
32.1	17300
32.12	17079.2
32.14	17200
32.16	16775
32.18	16858.3
32.2	17187.5
32.22	16700
32.24	16870.8
32.26	16762.5
32.28	16750
32.3	17100
32.32	16491.7
32.34	16900
32.36	16933.3
32.38	17004.2
32.4	16862.5
32.42	16658.3
32.44	16437.5
32.46	16808.3
32.48	17037.5
32.5	16941.7
32.52	16754.2
32.54	16312.5
32.56	17058.3
32.58	16341.7
32.6	17083.3
32.62	16762.5
32.64	16700
32.66	16587.5
32.68	17370.8
32.7	16412.5
32.72	16937.5
32.74	16266.7
32.76	16441.7
32.78	16612.5
32.8	16462.5
32.82	15808.3
32.84	16616.7
32.86	16904.2
32.88	16916.7
32.9	16470.8
32.92	16812.5
32.94	16591.7
32.96	16920.8
32.98	17183.3
33	16616.7
33.02	16495.8
33.04	16583.3
33.06	16475
33.08	16666.7
33.1	16720.8
33.12	16395.8
33.14	16620.8
33.16	17129.2
33.18	16870.8
33.2	16495.8
33.22	16537.5
33.24	16625
33.26	16387.5
33.28	16366.7
33.3	16800
33.32	16566.7
33.34	16495.8
33.36	16700
33.38	16787.5
33.4	17404.2
33.42	17008.3
33.44	16916.7
33.46	16975
33.48	16983.3
33.5	16787.5
33.52	16862.5
33.54	16891.7
33.56	16854.2
33.58	17029.2
33.6	16770.8
33.62	17033.3
33.64	17004.2
33.66	17400
33.68	17262.5
33.7	17237.5
33.72	17829.2
33.74	17462.5
33.76	17145.8
33.78	17262.5
33.8	17200
33.82	17100
33.84	16833.3
33.86	17070.8
33.88	16779.2
33.9	17204.2
33.92	17654.2
33.94	17095.8
33.96	17387.5
33.98	17487.5
34	17620.8
34.02	17458.3
34.04	17466.7
34.06	17550
34.08	17350
34.1	17708.3
34.12	17825
34.14	17891.7
34.16	17879.2
34.18	17908.3
34.2	17995.8
34.22	17916.7
34.24	17962.5
34.26	18370.8
34.28	18308.3
34.3	18370.8
34.32	17829.2
34.34	18925
34.36	18050
34.38	18470.8
34.4	18445.8
34.42	18808.3
34.44	19083.3
34.46	18737.5
34.48	19375
34.5	18950
34.52	19558.3
34.54	19491.7
34.56	19583.3
34.58	19641.7
34.6	19908.3
34.62	19700
34.64	20262.5
34.66	20462.5
34.68	20804.2
34.7	20816.7
34.72	20670.8
34.74	21670.8
34.76	21791.7
34.78	22225
34.8	22441.7
34.82	23500
34.84	24150
34.86	24662.5
34.88	25283.3
34.9	25650
34.92	27012.5
34.94	27662.5
34.96	29041.7
34.98	30558.3
35	32387.5
35.02	33337.5
35.04	35637.5
35.06	37683.3
35.08	39720.8
35.1	42337.5
35.12	45491.7
35.14	48712.5
35.16	51450
35.18	54354.2
35.2	56904.2
35.22	60404.2
35.24	63575
35.26	65495.8
35.28	66887.5
35.3	66766.7
35.32	66708.3
35.34	66387.5
35.36	65416.7
35.38	64691.7
35.4	62033.3
35.42	58800
35.44	56358.3
35.46	53887.5
35.48	51000
35.5	48120.8
35.52	45387.5
35.54	42916.7
35.56	40479.2
35.58	38295.8
35.6	35833.3
35.62	34179.2
35.64	32566.7
35.66	31200
35.68	30070.8
35.7	29670.8
35.72	27754.2
35.74	26970.8
35.76	25629.2
35.78	25212.5
35.8	24400
35.82	24133.3
35.84	23762.5
35.86	23116.7
35.88	22350
35.9	21900
35.92	21112.5
35.94	21283.3
35.96	20541.7
35.98	20650
36	20337.5
36.02	19825
36.04	19741.7
36.06	20362.5
36.08	19575
36.1	19304.2
36.12	19241.7
36.14	18737.5
36.16	18687.5
36.18	18566.7
36.2	18341.7
36.22	18166.7
36.24	18233.3
36.26	18337.5
36.28	18070.8
36.3	18008.3
36.32	18358.3
36.34	17733.3
36.36	17933.3
36.38	17708.3
36.4	17595.8
36.42	18233.3
36.44	18191.7
36.46	17500
36.48	17354.2
36.5	17554.2
36.52	17866.7
36.54	17741.7
36.56	17470.8
36.58	17929.2
36.6	17479.2
36.62	17958.3
36.64	17970.8
36.66	18058.3
36.68	17708.3
36.7	18045.8
36.72	18425
36.74	17554.2
36.76	18604.2
36.78	18341.7
36.8	18025
36.82	18687.5
36.84	19137.5
36.86	18691.7
36.88	18983.3
36.9	19916.7
36.92	19570.8
36.94	19670.8
36.96	19075
36.98	18458.3
37	18966.7
37.02	18670.8
37.04	19125
37.06	18458.3
37.08	18279.2
37.1	18145.8
37.12	17791.7
37.14	17695.8
37.16	17412.5
37.18	17650
37.2	17283.3
37.22	16804.2
37.24	16470.8
37.26	17104.2
37.28	16204.2
37.3	16666.7
37.32	16179.2
37.34	16316.7
37.36	16395.8
37.38	16041.7
37.4	15587.5
37.42	16166.7
37.44	16237.5
37.46	16262.5
37.48	16287.5
37.5	16129.2
37.52	15970.8
37.54	15966.7
37.56	15895.8
37.58	15804.2
37.6	15937.5
37.62	15454.2
37.64	15695.8
37.66	15841.7
37.68	15658.3
37.7	15758.3
37.72	15416.7
37.74	15429.2
37.76	15212.5
37.78	15783.3
37.8	15725
37.82	15595.8
37.84	15650
37.86	15066.7
37.88	15833.3
37.9	15537.5
37.92	15720.8
37.94	15633.3
37.96	15495.8
37.98	15112.5
38	15175
38.02	15204.2
38.04	15012.5
38.06	15179.2
38.08	15004.2
38.1	15550
38.12	15779.2
38.14	15095.8
38.16	15187.5
38.18	15408.3
38.2	15283.3
38.22	15129.2
38.24	15366.7
38.26	14833.3
38.28	14970.8
38.3	14970.8
38.32	14770.8
38.34	15579.2
38.36	15179.2
38.38	15041.7
38.4	14991.7
38.42	15408.3
38.44	15320.8
38.46	14825
38.48	15175
38.5	15370.8
38.52	14895.8
38.54	15466.7
38.56	15383.3
38.58	15491.7
38.6	15345.8
38.62	15133.3
38.64	15179.2
38.66	15345.8
38.68	14887.5
38.7	15025
38.72	15562.5
38.74	15191.7
38.76	15029.2
38.78	14966.7
38.8	14812.5
38.82	14745.8
38.84	15262.5
38.86	14775
38.88	15129.2
38.9	14829.2
38.92	14820.8
38.94	14875
38.96	14725
38.98	14716.7
39	14629.2
39.02	15129.2
39.04	15175
39.06	14762.5
39.08	14825
39.1	15000
39.12	14958.3
39.14	14662.5
39.16	14816.7
39.18	15229.2
39.2	14804.2
39.22	14929.2
39.24	14595.8
39.26	15016.7
39.28	15033.3
39.3	14591.7
39.32	14933.3
39.34	14725
39.36	15229.2
39.38	15158.3
39.4	14558.3
39.42	14612.5
39.44	14695.8
39.46	14741.7
39.48	14829.2
39.5	14533.3
39.52	14541.7
39.54	15162.5
39.56	14841.7
39.58	14691.7
39.6	14266.7
39.62	14379.2
39.64	14300
39.66	14733.3
39.68	14862.5
39.7	15054.2
39.72	14512.5
39.74	14558.3
39.76	14625
39.78	14620.8
39.8	14754.2
39.82	14616.7
39.84	14887.5
39.86	14762.5
39.88	14550
39.9	14620.8
39.92	14395.8
39.94	14662.5
39.96	14958.3
39.98	14650
40	14791.7
40.02	14612.5
40.04	14758.3
40.06	14458.3
40.08	14741.7
40.1	14437.5
40.12	14754.2
40.14	14633.3
40.16	14370.8
40.18	14800
40.2	14766.7
40.22	14416.7
40.24	14420.8
40.26	15108.3
40.28	14900
40.3	14533.3
40.32	14433.3
40.34	14404.2
40.36	14425
40.38	14958.3
40.4	14704.2
40.42	15087.5
40.44	14600
40.46	14516.7
40.48	14716.7
40.5	14829.2
40.52	15037.5
40.54	14712.5
40.56	14325
40.58	14295.8
40.6	14854.2
40.62	14750
40.64	15091.7
40.66	14375
40.68	14295.8
40.7	14650
40.72	14741.7
40.74	14600
40.76	14287.5
40.78	14562.5
40.8	14470.8
40.82	14329.2
40.84	14700
40.86	14408.3
40.88	14633.3
40.9	14658.3
40.92	14512.5
40.94	14537.5
40.96	15029.2
40.98	14895.8
41	15070.8
41.02	14525
41.04	14583.3
41.06	14400
41.08	14787.5
41.1	14904.2
41.12	15004.2
41.14	14391.7
41.16	14662.5
41.18	14629.2
41.2	14675
41.22	14750
41.24	14987.5
41.26	15150
41.28	15075
41.3	14633.3
41.32	14695.8
41.34	14775
41.36	14916.7
41.38	14858.3
41.4	15345.8
41.42	14829.2
41.44	15129.2
41.46	14708.3
41.48	14558.3
41.5	14837.5
41.52	14416.7
41.54	15016.7
41.56	14425
41.58	14941.7
41.6	14445.8
41.62	14554.2
41.64	14987.5
41.66	15250
41.68	14983.3
41.7	15004.2
41.72	14400
41.74	14462.5
41.76	14654.2
41.78	15020.8
41.8	15141.7
41.82	14775
41.84	14833.3
41.86	15129.2
41.88	14812.5
41.9	15029.2
41.92	15016.7
41.94	14958.3
41.96	14891.7
41.98	15170.8
42	14941.7
42.02	14695.8
42.04	14612.5
42.06	15087.5
42.08	15091.7
42.1	14570.8
42.12	15175
42.14	15208.3
42.16	14866.7
42.18	15366.7
42.2	15537.5
42.22	15437.5
42.24	15191.7
42.26	15300
42.28	15425
42.3	15312.5
42.32	15279.2
42.34	15550
42.36	15600
42.38	15454.2
42.4	15454.2
42.42	16166.7
42.44	16291.7
42.46	15995.8
42.48	16570.8
42.5	16270.8
42.52	16670.8
42.54	17112.5
42.56	17225
42.58	17250
42.6	18275
42.62	18345.8
42.64	17879.2
42.66	18929.2
42.68	19570.8
42.7	19775
42.72	20295.8
42.74	21404.2
42.76	22483.3
42.78	23004.2
42.8	23554.2
42.82	24075
42.84	24725
42.86	26016.7
42.88	25958.3
42.9	26437.5
42.92	26562.5
42.94	27045.8
42.96	27000
42.98	26854.2
43	26620.8
43.02	26208.3
43.04	26062.5
43.06	24804.2
43.08	24691.7
43.1	23937.5
43.12	22970.8
43.14	22791.7
43.16	21829.2
43.18	21220.8
43.2	20225
43.22	19700
43.24	19150
43.26	18566.7
43.28	18350
43.3	17791.7
43.32	17800
43.34	17475
43.36	17325
43.38	16945.8
43.4	16725
43.42	16750
43.44	16229.2
43.46	15958.3
43.48	16270.8
43.5	16375
43.52	16037.5
43.54	15925
43.56	15675
43.58	15691.7
43.6	14866.7
43.62	15041.7
43.64	15491.7
43.66	15691.7
43.68	15329.2
43.7	14879.2
43.72	15412.5
43.74	15137.5
43.76	14658.3
43.78	14891.7
43.8	15216.7
43.82	15045.8
43.84	14700
43.86	14650
43.88	14691.7
43.9	14345.8
43.92	14479.2
43.94	14775
43.96	14608.3
43.98	14458.3
44	14545.8
44.02	14170.8
44.04	14629.2
44.06	14295.8
44.08	14508.3
44.1	14704.2
44.12	14412.5
44.14	14941.7
44.16	14420.8
44.18	14541.7
44.2	14737.5
44.22	14220.8
44.24	14170.8
44.26	13933.3
44.28	14400
44.3	14458.3
44.32	14162.5
44.34	14358.3
44.36	14129.2
44.38	14270.8
44.4	14591.7
44.42	14304.2
44.44	14154.2
44.46	14633.3
44.48	14250
44.5	13962.5
44.52	14366.7
44.54	14050
44.56	14316.7
44.58	14245.8
44.6	13920.8
44.62	14150
44.64	14012.5
44.66	13720.8
44.68	14312.5
44.7	13679.2
44.72	14691.7
44.74	14579.2
44.76	13941.7
44.78	14083.3
44.8	14000
44.82	14479.2
44.84	14212.5
44.86	14020.8
44.88	14204.2
44.9	13808.3
44.92	13766.7
44.94	14212.5
44.96	13975
44.98	14533.3
45	14075
45.02	14116.7
45.04	13979.2
45.06	13875
45.08	13829.2
45.1	13979.2
45.12	14108.3
45.14	13787.5
45.16	14029.2
45.18	14045.8
45.2	14283.3
45.22	13675
45.24	13950
45.26	14250
45.28	13845.8
45.3	13670.8
45.32	13475
45.34	14037.5
45.36	13754.2
45.38	14000
45.4	13762.5
45.42	13962.5
45.44	13729.2
45.46	13816.7
45.48	14045.8
45.5	13800
45.52	13850
45.54	13650
45.56	13662.5
45.58	13837.5
45.6	14104.2
45.62	13587.5
45.64	13633.3
45.66	14262.5
45.68	14175
45.7	13945.8
45.72	13687.5
45.74	13875
45.76	13775
45.78	13937.5
45.8	13929.2
45.82	14012.5
45.84	13608.3
45.86	14041.7
45.88	13858.3
45.9	13704.2
45.92	13825
45.94	13758.3
45.96	14175
45.98	14062.5
46	13812.5
46.02	13891.7
46.04	13837.5
46.06	13833.3
46.08	14054.2
46.1	13520.8
46.12	13629.2
46.14	13962.5
46.16	13562.5
46.18	13579.2
46.2	13958.3
46.22	13783.3
46.24	13887.5
46.26	13783.3
46.28	13791.7
46.3	13854.2
46.32	13812.5
46.34	13837.5
46.36	13850
46.38	13979.2
46.4	13970.8
46.42	13383.3
46.44	13562.5
46.46	13279.2
46.48	13333.3
46.5	13441.7
46.52	13887.5
46.54	13933.3
46.56	14050
46.58	13995.8
46.6	13937.5
46.62	13941.7
46.64	13804.2
46.66	13933.3
46.68	14229.2
46.7	13791.7
46.72	13700
46.74	13820.8
46.76	13433.3
46.78	13833.3
46.8	13916.7
46.82	14008.3
46.84	13858.3
46.86	14104.2
46.88	14325
46.9	13512.5
46.92	14075
46.94	13962.5
46.96	13579.2
46.98	13945.8
47	14054.2
47.02	14004.2
47.04	14308.3
47.06	13829.2
47.08	13800
47.1	13787.5
47.12	13825
47.14	13604.2
47.16	13454.2
47.18	13875
47.2	13329.2
47.22	14033.3
47.24	13787.5
47.26	13841.7
47.28	13833.3
47.3	13887.5
47.32	13916.7
47.34	13800
47.36	14150
47.38	14179.2
47.4	13962.5
47.42	13962.5
47.44	14033.3
47.46	13587.5
47.48	13658.3
47.5	13670.8
47.52	13541.7
47.54	13583.3
47.56	13879.2
47.58	13833.3
47.6	13925
47.62	13387.5
47.64	13900
47.66	13954.2
47.68	13916.7
47.7	14125
47.72	14137.5
47.74	13925
47.76	14116.7
47.78	13479.2
47.8	13675
47.82	13616.7
47.84	13737.5
47.86	14037.5
47.88	13875
47.9	13779.2
47.92	14075
47.94	13595.8
47.96	13791.7
47.98	13637.5
48	13754.2
48.02	13675
48.04	14012.5
48.06	13475
48.08	13766.7
48.1	14075
48.12	13637.5
48.14	14162.5
48.16	13775
48.18	13412.5
48.2	13641.7
48.22	13270.8
48.24	13575
48.26	13200
48.28	13716.7
48.3	13691.7
48.32	13970.8
48.34	14070.8
48.36	13637.5
48.38	13675
48.4	13637.5
48.42	13891.7
48.44	13779.2
48.46	13775
48.48	13425
48.5	13600
48.52	13529.2
48.54	14166.7
48.56	13920.8
48.58	13716.7
48.6	13770.8
48.62	13950
48.64	13866.7
48.66	13529.2
48.68	13425
48.7	13470.8
48.72	13562.5
48.74	13783.3
48.76	13670.8
48.78	13770.8
48.8	13804.2
48.82	13912.5
48.84	13558.3
48.86	13883.3
48.88	13508.3
48.9	13583.3
48.92	13616.7
48.94	13537.5
48.96	13650
48.98	13533.3
49	13591.7
49.02	14058.3
49.04	13958.3
49.06	14062.5
49.08	13900
49.1	13308.3
49.12	13545.8
49.14	13654.2
49.16	13833.3
49.18	13887.5
49.2	13866.7
49.22	13566.7
49.24	13616.7
49.26	13191.7
49.28	13808.3
49.3	13458.3
49.32	13791.7
49.34	13691.7
49.36	13395.8
49.38	13316.7
49.4	13350
49.42	13833.3
49.44	13545.8
49.46	13587.5
49.48	13787.5
49.5	13579.2
49.52	13941.7
49.54	13658.3
49.56	13395.8
49.58	13479.2
49.6	13483.3
49.62	13687.5
49.64	13554.2
49.66	13579.2
49.68	13620.8
49.7	13345.8
49.72	13875
49.74	13825
49.76	13700
49.78	13350
49.8	13516.7
49.82	13708.3
49.84	13654.2
49.86	13579.2
49.88	13545.8
49.9	13729.2
49.92	13558.3
49.94	13816.7
[truncated: 1,503 more rows]

## Sheet: Supplementary Figure 2
Fe3O4	Fe3O4@PEI	Fe3O4@PEG	Fe3O4@PAA	Fe3O4@Sodium Citrate
2.13645	2.24921	4.75753	6.81149	11.8953
1.65489	3.35674	5.21592	5.60839	13.4559
0.89674	2.26124	5.75324	9.55177	10.5244

## Sheet: Supplementary Figure 3
Fe3O4	Fe3O4@PEI	Fe3O4@PEG	Fe3O4@PAA	Fe3O4@Sodium Citrate
85.19	59.62	44.83	55.17	85.19
88.89	53.85	37.93	58.62	92.59
88.89	51.92	37.93	65.52	85.19

## Sheet: Supplementary Figure 4
Fe3O4		Fe3O4@Sodium Citrate
Wavenumber(cm-1)	Intensity(a.u.)	Wavenumber(cm-1)	Intensity(a.u.)
400.163	7.40343	400.163	21.1611
400.646	7.4073	400.646	21.0832
401.128	7.39569	401.128	20.8894
401.61	7.37425	401.61	20.6906
402.092	7.35626	402.092	20.5909
402.574	7.35327	402.574	20.6354
403.056	7.36603	403.056	20.7906
403.538	7.38173	403.538	20.9682
404.02	7.37875	404.02	21.0758
404.503	7.33635	404.503	21.0629
404.985	7.24495	404.985	20.945
405.467	7.1125	405.467	20.7931
405.949	6.96341	405.949	20.6956
406.431	6.82792	406.431	20.7061
406.913	6.72721	406.913	20.813
407.395	6.66381	407.395	20.9504
407.877	6.6229	407.877	21.0419
408.36	6.58167	408.36	21.0456
408.842	6.52057	408.842	20.9759
409.324	6.43108	409.324	20.8946
409.806	6.31739	409.806	20.8745
410.288	6.19128	410.288	20.9553
410.77	6.06352	410.77	21.1186
411.252	5.93741	411.252	21.3002
411.734	5.80868	411.734	21.4292
412.217	5.67095	412.217	21.4672
412.699	5.52255	412.699	21.4287
413.181	5.37022	413.181	21.3713
413.663	5.22726	413.663	21.3626
414.145	5.10622	414.145	21.4395
414.627	5.01132	414.627	21.5867
415.109	4.93566	415.109	21.7466
415.591	4.86463	415.591	21.852
416.074	4.78222	416.074	21.8581
416.556	4.67708	416.556	21.7613
417.038	4.54696	417.038	21.606
417.52	4.40125	417.52	21.4738
418.002	4.25961	418.002	21.4483
418.484	4.14385	418.484	21.5551
418.966	4.06434	418.966	21.7244
419.448	4.01455	419.448	21.8381
419.93	3.98039	419.93	21.8279
420.413	3.95333	420.413	21.7181
420.895	3.93297	420.895	21.5878
421.377	3.92112	421.377	21.5124
421.859	3.9152	421.859	21.5267
422.341	3.90578	422.341	21.6169
422.823	3.87975	422.823	21.7348
423.305	3.82742	423.305	21.8248
423.788	3.75044	423.788	21.8543
424.27	3.66546	424.27	21.8317
424.752	3.59977	424.752	21.8009
425.234	3.57887	425.234	21.813
425.716	3.61329	425.716	21.8924
426.198	3.69269	426.198	22.0211
426.68	3.79094	426.68	22.1496
427.162	3.87839	427.162	22.2258
427.645	3.93392	427.645	22.2234
428.127	3.95219	428.127	22.1554
428.609	3.94351	428.609	22.0665
429.091	3.92732	429.091	22.0106
429.573	3.92226	429.573	22.0213
430.055	3.93784	430.055	22.0945
430.537	3.97204	430.537	22.1914
431.019	4.01589	431.019	22.2626
431.502	4.06118	431.502	22.2754
431.984	4.10651	431.984	22.2327
432.466	4.15812	432.466	22.1687
432.948	4.22382	432.948	22.1288
433.43	4.30693	433.43	22.1421
433.912	4.40178	433.912	22.2049
434.394	4.49512	434.394	22.2844
434.876	4.5724	434.876	22.3379
435.359	4.62586	435.359	22.3381
435.841	4.65961	435.841	22.2893
436.323	4.68869	436.323	22.2256
436.805	4.73154	436.805	22.19
437.287	4.79979	437.287	22.2076
437.769	4.89222	437.769	22.2694
438.251	4.99674	438.251	22.3395
438.733	5.09834	438.733	22.3771
439.216	5.18762	439.216	22.3594
439.698	5.26567	439.698	22.2938
440.18	5.34337	440.18	22.214
440.662	5.43564	440.662	22.1643
441.144	5.55282	441.144	22.1758
441.626	5.69346	441.626	22.248
442.108	5.84335	442.108	22.3488
442.59	5.98216	442.59	22.433
443.072	6.09404	443.072	22.4694
443.555	6.17586	443.555	22.4591
444.037	6.23802	444.037	22.4323
444.519	6.29805	444.519	22.4285
445.001	6.3708	445.001	22.4715
445.483	6.46102	445.483	22.5556
445.965	6.56199	445.965	22.6507
446.447	6.66024	446.447	22.7211
446.93	6.74315	446.93	22.7474
447.412	6.80554	447.412	22.7392
447.894	6.85201	447.894	22.7305
448.376	6.89374	448.376	22.7602
448.858	6.94203	448.858	22.8491
449.34	7.00259	449.34	22.988
449.822	7.07385	449.822	23.1428
450.304	7.14972	450.304	23.2737
450.786	7.22417	450.786	23.3541
451.269	7.29521	451.269	23.384
451.751	7.36572	451.751	23.3893
452.233	7.44103	452.233	23.4068
452.715	7.52426	452.715	23.4624
453.197	7.61288	453.197	23.5547
453.679	7.69923	453.679	23.6576
454.161	7.77475	454.161	23.7376
454.644	7.83459	454.644	23.7752
455.126	7.88013	455.126	23.775
455.608	7.91852	455.608	23.7651
456.09	7.95922	456.09	23.7844
456.572	8.00875	456.572	23.862
457.054	8.0657	457.054	23.9986
457.536	8.11972	457.536	24.1611
458.018	8.1568	458.018	24.3017
458.5	8.16776	458.5	24.3879
458.983	8.15355	458.983	24.4227
459.465	8.12333	459.465	24.4376
459.947	8.08806	459.947	24.47
460.429	8.05436	460.429	24.5403
460.911	8.02211	460.911	24.6432
461.393	7.98629	461.393	24.7533
461.875	7.94169	461.875	24.8405
462.358	7.88785	462.358	24.8881
462.84	7.83155	462.84	24.9037
463.322	7.78476	463.322	24.916
463.804	7.75906	463.804	24.9589
464.286	7.75891	464.286	25.0518
464.768	7.77905	464.768	25.1887
465.25	7.80685	465.25	25.3414
465.732	7.82834	465.732	25.4748
466.214	7.83489	466.214	25.5649
466.697	7.82716	466.697	25.6109
467.179	7.81429	467.179	25.6348
467.661	7.80824	467.661	25.6683
468.143	7.816	468.143	25.7337
468.625	7.83463	468.625	25.8303
469.107	7.85239	469.107	25.9364
469.589	7.85495	469.589	26.0234
470.072	7.83279	470.072	26.0729
470.554	7.78629	470.554	26.0872
471.036	7.72661	471.036	26.0894
471.518	7.67151	471.518	26.1117
472	7.63699	472	26.1762
472.482	7.62884	472.482	26.28
472.964	7.63994	472.964	26.3958
473.446	7.65597	473.446	26.4901
473.928	7.66506	473.928	26.5451
474.411	7.66449	474.411	26.5688
474.893	7.66068	474.893	26.5887
475.375	7.66395	475.375	26.6353
475.857	7.6819	475.857	26.725
476.339	7.71487	476.339	26.8517
476.821	7.75567	476.821	26.9895
477.303	7.79373	477.303	27.1062
477.786	7.82106	477.786	27.1808
478.268	7.83693	478.268	27.2134
478.75	7.84827	478.75	27.2251
479.232	7.86557	479.232	27.2451
479.714	7.89679	479.714	27.2943
480.196	7.9429	480.196	27.3751
480.678	7.99768	480.678	27.4721
481.16	8.05178	481.16	27.5627
481.642	8.09841	481.642	27.6319
482.125	8.13778	482.125	27.681
482.607	8.17748	482.607	27.7277
483.089	8.22862	483.089	27.7945
483.571	8.29957	483.571	27.8945
484.053	8.3908	484.053	28.0213
484.535	8.49424	484.535	28.1511
485.017	8.59755	485.017	28.2564
485.5	8.69064	485.5	28.3218
485.982	8.77026	485.982	28.353
486.464	8.84047	486.464	28.3732
486.946	8.90869	486.946	28.41
487.428	8.98029	487.428	28.4795
487.91	9.0548	487.91	28.5788
488.392	9.126	488.392	28.6876
488.874	9.18544	488.874	28.7811
489.356	9.22756	489.356	28.8431
489.839	9.2534	489.839	28.8757
490.321	9.27113	490.321	28.8973
490.803	9.29261	490.803	28.9331
491.285	9.32773	491.285	28.9993
491.767	9.3795	491.767	29.0941
492.249	9.44284	492.249	29.1978
492.731	9.50768	492.731	29.2852
493.214	9.56427	493.214	29.3402
493.696	9.60757	493.696	29.3652
494.178	9.63914	494.178	29.3792
494.66	9.66251	494.66	29.4062
495.142	9.68148	495.142	29.461
495.624	9.69646	495.624	29.5407
496.106	9.70445	496.106	29.6264
496.588	9.70157	496.588	29.6935
497.07	9.68671	497.07	29.725
497.553	9.66377	497.553	29.7207
498.035	9.64083	498.035	29.6966
498.517	9.6265	498.517	29.6752
498.999	9.62534	498.999	29.6726
499.481	9.63503	499.481	29.6896
499.963	9.64673	499.963	29.7115
500.445	9.64853	500.445	29.7171
500.928	9.63031	500.928	29.6902
501.41	9.58808	501.41	29.6301
501.892	9.5255	501.892	29.5528
502.374	9.45153	502.374	29.4819
502.856	9.37517	502.856	29.4338
503.338	9.30087	503.338	29.4075
503.82	9.22747	503.82	29.3853
504.302	9.15103	504.302	29.3439
504.784	9.06882	504.784	29.268
505.267	8.98192	505.267	29.1573
505.749	8.89499	505.749	29.0273
506.231	8.81331	506.231	28.9003
506.713	8.73878	506.713	28.7936
507.195	8.66754	507.195	28.71
507.677	8.5913	507.677	28.6361
508.159	8.5018	508.159	28.5517
508.642	8.39577	508.642	28.4419
509.124	8.27733	509.124	28.3061
509.606	8.15631	509.606	28.1573
510.088	8.0434	510.088	28.0144
510.57	7.94462	510.57	27.8906
511.052	7.858	511.052	27.7861
511.534	7.77452	511.534	27.6878
512.016	7.68297	512.016	27.5774
512.499	7.57589	512.499	27.4423
512.981	7.45352	512.981	27.2832
513.463	7.3234	513.463	27.1136
513.945	7.19605	513.945	26.9519
514.427	7.07921	514.427	26.8106
514.909	6.97348	514.909	26.6886
515.391	6.87205	515.391	26.5712
515.873	6.76451	515.873	26.4373
516.356	6.64287	516.356	26.2716
516.838	6.50659	516.838	26.0734
517.32	6.36346	517.32	25.8582
517.802	6.22551	517.802	25.6488
518.284	6.10217	518.284	25.4623
518.766	5.99496	518.766	25.3004
519.248	5.89716	519.248	25.1496
519.73	5.79843	519.73	24.9908
520.212	5.69105	520.212	24.8112
520.695	5.57424	520.695	24.6119
521.177	5.45406	521.177	24.4067
521.659	5.33945	521.659	24.2134
522.141	5.2367	522.141	24.043
522.623	5.14573	522.623	23.8928
523.105	5.06004	523.105	23.747
523.587	4.97019	523.587	23.5848
524.069	4.86888	524.069	23.3909
524.552	4.75504	524.552	23.1631
525.034	4.63497	525.034	22.9144
525.516	4.51925	525.516	22.6664
525.998	4.41709	525.998	22.4372
526.48	4.33137	526.48	22.2323
526.962	4.25767	526.962	22.0425
527.444	4.18793	527.444	21.8522
527.927	4.11585	527.927	21.6503
528.409	4.04043	528.409	21.4371
528.891	3.96589	528.891	21.2234
529.373	3.89851	529.373	21.0232
529.855	3.8424	529.855	20.8444
530.337	3.7968	530.337	20.6836
530.819	3.75632	530.819	20.5264
531.301	3.71425	531.301	20.3558
531.783	3.66674	531.783	20.1613
532.266	3.61535	532.266	19.946
532.748	3.56633	532.748	19.7247
533.23	3.52688	533.23	19.5162
533.712	3.50066	533.712	19.3329
534.194	3.48514	534.194	19.1738
534.676	3.47254	534.676	19.0254
535.158	3.4539	535.158	18.8694
535.64	3.42394	535.64	18.6933
536.123	3.38388	536.123	18.4976
536.605	3.34064	536.605	18.2946
537.087	3.30269	537.087	18.1016
537.569	3.27502	537.569	17.9298
538.051	3.25625	538.051	17.7784
538.533	3.23948	538.533	17.6348
539.015	3.21653	539.015	17.4825
539.497	3.18299	539.497	17.3114
539.98	3.14117	539.98	17.1235
540.462	3.09932	540.462	16.9326
540.944	3.06741	540.944	16.7561
541.426	3.05188	541.426	16.605
541.908	3.05223	541.908	16.4776
542.39	3.06157	542.39	16.3603
542.872	3.07071	542.872	16.2357
543.354	3.07318	543.354	16.0928
543.837	3.06854	543.837	15.9331
544.319	3.06199	544.319	15.7703
544.801	3.06075	544.801	15.6218
545.283	3.06908	545.283	15.499
545.765	3.08508	545.765	15.4
546.247	3.10126	546.247	15.3106
546.729	3.1087	546.729	15.2126
547.211	3.10232	547.211	15.0943
547.693	3.08402	547.693	14.9578
548.176	3.06197	548.176	14.817
548.658	3.04628	548.658	14.6899
549.14	3.04354	549.14	14.5878
549.622	3.05334	549.622	14.5086
550.104	3.06858	550.104	14.4385
550.586	3.07968	550.586	14.36
551.068	3.0799	551.068	14.2625
551.551	3.06896	551.551	14.1488
552.033	3.05278	552.033	14.0335
552.515	3.0397	552.515	13.9346
552.997	3.03546	552.997	13.8628
553.479	3.03977	553.479	13.8156
553.961	3.04645	553.961	13.7782
554.443	3.04713	554.443	13.7319
554.925	3.03621	554.925	13.665
555.408	3.01423	555.408	13.5788
555.89	2.98788	555.89	13.4868
556.372	2.96609	556.372	13.4069
556.854	2.95513	556.854	13.3502
557.336	2.95499	557.336	13.3151
557.818	2.95956	557.818	13.2883
558.3	2.96018	558.3	13.253
558.782	2.95072	558.782	13.1991
559.264	2.93104	559.264	13.1296
559.747	2.90706	559.747	13.0585
560.229	2.8874	560.229	13.0034
560.711	2.87845	560.711	12.9743
561.193	2.88071	561.193	12.9678
561.675	2.8886	561.675	12.9687
562.157	2.8936	562.157	12.9587
562.639	2.88893	562.639	12.9268
563.122	2.87306	563.122	12.8757
563.604	2.85004	563.604	12.8202
564.086	2.82673	564.086	12.7786
564.568	2.80857	564.568	12.7619
565.05	2.79651	565.05	12.7671
565.532	2.78686	565.532	12.7791
566.014	2.77412	566.014	12.7789
566.496	2.75481	566.496	12.7543
566.979	2.73004	566.979	12.7073
567.461	2.70514	567.461	12.6525
567.943	2.68651	567.943	12.6092
568.425	2.67737	568.425	12.5899
568.907	2.67535	568.907	12.5932
569.389	2.67337	569.389	12.605
569.871	2.66357	569.871	12.6071
570.353	2.64185	570.353	12.5876
570.836	2.61032	570.836	12.5481
571.318	2.57644	571.318	12.502
571.8	2.54899	571.8	12.4663
572.282	2.53343	572.282	12.4518
572.764	2.52916	572.764	12.4569
573.246	2.53024	573.246	12.4689
573.728	2.52901	573.728	12.4719
574.21	2.52043	574.21	12.4563
574.692	2.50488	574.692	12.4244
575.175	2.48773	575.175	12.3896
575.657	2.47595	575.657	12.3681
576.139	2.47364	576.139	12.3691
576.621	2.47941	576.621	12.3882
577.103	2.48732	577.103	12.41
577.585	2.49089	577.585	12.4168
578.067	2.48743	578.067	12.3992
578.55	2.48006	578.55	12.3613
579.032	2.47626	579.032	12.3184
579.514	2.48372	579.514	12.2885
579.996	2.50567	579.996	12.2823
580.478	2.53849	580.478	12.297
580.96	2.57309	580.96	12.3178
581.442	2.59975	581.442	12.3271
581.924	2.61341	581.924	12.3143
582.407	2.6166	582.407	12.2828
582.889	2.61806	582.889	12.2474
583.371	2.62813	583.371	12.226
583.853	2.65328	583.853	12.2296
584.335	2.69292	584.335	12.256
584.817	2.73997	584.817	12.2912
585.299	2.7851	585.299	12.3183
585.781	2.82195	585.781	12.3264
586.264	2.85039	586.264	12.3176
586.746	2.87621	586.746	12.3048
587.228	2.90706	587.228	12.3041
587.71	2.94779	587.71	12.3247
588.192	2.99733	588.192	12.3637
588.674	3.04932	588.674	12.4076
589.156	3.09582	589.156	12.4403
589.638	3.13195	589.638	12.4523
590.12	3.15891	590.12	12.4468
590.603	3.18361	590.603	12.4379
591.085	3.21498	591.085	12.4429
591.567	3.25886	591.567	12.4726
592.049	3.31453	592.049	12.524
592.531	3.3751	592.531	12.583
593.013	3.4315	593.013	12.6323
593.495	3.47764	593.495	12.6619
593.977	3.51358	593.977	12.6752
594.46	3.545	594.46	12.6857
594.942	3.57959	594.942	12.7099
595.424	3.62241	595.424	12.7568
595.906	3.67311	595.906	12.8231
596.388	3.72625	596.388	12.8948
596.87	3.7748	596.87	12.9554
597.352	3.8144	597.352	12.9954
597.835	3.84618	597.835	13.0174
598.317	3.87616	598.317	13.0352
598.799	3.91178	598.799	13.0648
599.281	3.95738	599.281	13.1158
599.763	4.01123	599.763	13.185
600.245	4.06611	600.245	13.2581
600.727	4.11302	600.727	13.3181
601.209	4.14616	601.209	13.3552
601.692	4.166	601.692	13.3721
602.174	4.17891	602.174	13.3828
602.656	4.19359	602.656	13.4038
603.138	4.21634	603.138	13.4454
603.62	4.24789	603.62	13.5055
604.102	4.28325	604.102	13.5716
604.584	4.31482	604.584	13.6281
605.066	4.33663	605.066	13.6656
605.548	4.34747	605.548	13.6861
606.031	4.35117	606.031	13.7017
606.513	4.35395	606.513	13.7272
606.995	4.36066	606.995	13.7708
607.477	4.37207	607.477	13.829
607.959	4.38486	607.959	13.8884
608.441	4.39408	608.441	13.9331
608.923	4.39661	608.923	13.9537
609.405	4.39329	609.405	13.9527
609.888	4.38855	609.888	13.9427
610.37	4.38764	610.37	13.9392
610.852	4.39321	610.852	13.9518
611.334	4.40341	611.334	13.9787
611.816	4.41263	611.816	14.008
612.298	4.41472	612.298	14.0253
612.78	4.40653	612.78	14.0218
613.263	4.38989	613.263	13.9997
613.745	4.37071	613.745	13.9707
614.227	4.35567	614.227	13.949
614.709	4.34838	614.709	13.9427
615.191	4.34722	615.191	13.9493
615.673	4.34613	615.673	13.9564
616.155	4.33803	616.155	13.9495
616.637	4.31891	616.637	13.92
617.12	4.29034	617.12	13.8711
617.602	4.25875	617.602	13.8155
618.084	4.23172	618.084	13.7686
618.566	4.21363	618.566	13.7382
619.048	4.20329	619.048	13.7209
619.53	4.19488	619.53	13.7035
620.012	4.18155	620.012	13.6713
620.494	4.15946	620.494	13.6165
620.976	4.13	620.976	13.543
621.459	4.09903	621.459	13.464
621.941	4.07352	621.941	13.3953
622.423	4.05759	622.423	13.3463
622.905	4.05024	622.905	13.3154
623.387	4.04599	623.387	13.291
623.869	4.03813	623.869	13.2591
624.351	4.0227	624.351	13.2111
624.833	4.00095	624.833	13.1494
625.316	3.97874	625.316	13.0856
625.798	3.96329	625.798	13.0337
626.28	3.95923	626.28	13.0019
626.762	3.96618	626.762	12.9875
627.244	3.97948	627.244	12.9793
627.726	3.9934	627.726	12.9643
628.208	4.00481	628.208	12.9361
628.691	4.0151	628.691	12.8987
629.173	4.02925	629.173	12.8643
629.655	4.05257	629.655	12.8468
630.137	4.08697	630.137	12.8534
630.619	4.12915	630.619	12.88
631.101	4.17176	631.101	12.9139
631.583	4.20715	631.583	12.9407
632.065	4.23147	632.065	12.9523
632.548	4.24699	632.548	12.952
633.03	4.26122	633.03	12.9519
633.512	4.28327	633.512	12.9666
633.994	4.31933	633.994	13.0041
634.476	4.36988	634.476	13.0621
634.958	4.42999	634.958	13.1287
635.44	4.49254	635.44	13.1902
635.922	4.55242	635.922	13.2392
636.404	4.60915	636.404	13.2785
636.887	4.6667	636.887	13.3202
637.369	4.73042	637.369	13.3778
637.851	4.80331	637.851	13.4586
638.333	4.88372	638.333	13.5595
638.815	4.96587	638.815	13.6689
639.297	5.04286	639.297	13.7737
639.779	5.11059	639.779	13.8666
640.261	5.17005	640.261	13.9509
640.744	5.22708	640.744	14.038
641.226	5.28923	641.226	14.141
641.708	5.36181	641.708	14.2664
642.19	5.44527	642.19	14.4103
642.672	5.53523	642.672	14.5604
643.154	5.62519	643.154	14.7029
643.636	5.71009	643.636	14.8303
644.119	5.78887	644.119	14.9459
644.601	5.86457	644.601	15.0613
645.083	5.94201	645.083	15.1905
645.565	6.02455	645.565	15.3409
646.047	6.11189	646.047	15.51
646.529	6.20017	646.529	15.6864
647.011	6.28422	647.011	15.8566
647.493	6.3606	647.493	16.0127
647.976	6.42965	647.976	16.1567
648.458	6.4953	648.458	16.2991
648.94	6.56271	648.94	16.4525
649.422	6.63518	649.422	16.6233
649.904	6.71237	649.904	16.8083
650.386	6.79071	650.386	16.9958
650.868	6.86602	650.868	17.1734
651.35	6.93635	651.35	17.3346
651.832	7.00351	651.832	17.4833
652.315	7.07212	652.315	17.6316
652.797	7.14687	652.797	17.7929
653.279	7.22944	653.279	17.974
653.761	7.317	653.761	18.1718
654.243	7.40331	654.243	18.3739
654.725	7.4818	654.725	18.5665
655.207	7.54898	655.207	18.741
655.689	7.60624	655.689	18.8991
656.172	7.65909	656.172	19.0508
656.654	7.71408	656.654	19.2089
657.136	7.77534	657.136	19.3812
657.618	7.84259	657.618	19.5664
658.1	7.91172	658.1	19.7553
658.582	7.97759	658.582	19.9365
659.064	8.0372	659.064	20.1033
659.546	8.09152	659.546	20.2574
660.029	8.14479	660.029	20.4081
660.511	8.20169	660.511	20.5662
660.993	8.26432	660.993	20.7379
661.475	8.33055	661.475	20.921
661.957	8.39507	661.957	21.106
662.439	8.45226	662.439	21.2815
662.921	8.49946	662.921	21.4405
663.403	8.53849	663.403	21.5834
663.886	8.57461	663.886	21.7174
664.368	8.61358	664.368	21.8516
664.85	8.65865	664.85	21.9922
665.332	8.70918	665.332	22.1398
665.814	8.76098	665.814	22.2906
666.296	8.80815	666.296	22.4395
666.778	8.84609	666.778	22.5849
667.26	8.87567	667.26	22.7339
667.743	8.90672	667.743	22.9025
668.225	8.95456	668.225	23.1039
668.707	9.02713	668.707	23.3313
669.189	9.11646	669.189	23.5577
669.671	9.20659	669.671	23.7581
670.153	9.28605	670.153	23.9237
670.635	9.35196	670.635	24.0611
671.117	9.40788	671.117	24.1846
671.6	9.4603	671.6	24.3104
672.082	9.51552	672.082	24.4511
672.564	9.57709	672.564	24.6122
673.046	9.6443	673.046	24.7899
673.528	9.71264	673.528	24.9731
674.01	9.77636	674.01	25.1491
674.492	9.83197	674.492	25.3104
674.974	9.88058	674.974	25.4581
675.457	9.92763	675.457	25.601
675.939	9.98025	675.939	25.75
676.421	10.0436	676.421	25.9113
676.903	10.1182	676.903	26.083
677.385	10.2	677.385	26.2566
677.867	10.2824	677.867	26.4218
678.349	10.3602	678.349	26.5736
678.831	10.432	678.831	26.7146
679.314	10.5002	679.314	26.8542
679.796	10.5695	679.796	27.0026
680.278	10.6436	680.278	27.1653
680.76	10.7232	680.76	27.3394
681.242	10.8056	681.242	27.5153
681.724	10.8869	681.724	27.6821
682.206	10.9645	682.206	27.8339
682.688	11.0387	682.688	27.9728
683.17	11.1127	683.17	28.1073
683.653	11.1904	683.653	28.2476
684.135	11.2741	684.135	28.3997
684.617	11.3629	684.617	28.5622
685.099	11.4532	685.099	28.7276
685.581	11.5407	685.581	28.887
686.063	11.6231	686.063	29.0358
686.545	11.7013	686.545	29.1761
687.028	11.7792	687.028	29.3158
687.51	11.8612	687.51	29.4635
687.992	11.9498	687.992	29.6234
688.474	12.0444	688.474	29.7926
688.956	12.1416	688.956	29.9627
689.438	12.2371	689.438	30.1243
689.92	12.3288	689.92	30.2732
690.403	12.4177	690.403	30.412
690.885	12.5071	690.885	30.5496
691.367	12.6011	691.367	30.6957
691.849	12.7018	691.849	30.8563
692.331	12.8084	692.331	31.0305
692.813	12.9177	692.813	31.2116
693.295	13.0262	693.295	31.3917
693.777	13.1321	693.777	31.5657
694.259	13.2365	694.259	31.7345
694.742	13.3425	694.742	31.9035
695.224	13.4533	695.224	32.0789
695.706	13.5699	695.706	32.2633
696.188	13.6904	696.188	32.4542
696.67	13.8109	696.67	32.6447
697.152	13.9275	697.152	32.8284
697.634	14.0388	697.634	33.003
698.116	14.1464	698.116	33.1723
698.598	14.2541	698.598	33.3445
699.081	14.366	699.081	33.5277
699.563	14.4837	699.563	33.7256
700.045	14.606	700.045	33.9353
700.527	14.7295	700.527	34.1488
701.009	14.8509	701.009	34.3577
701.491	14.969	701.491	34.5569
701.973	15.0856	701.973	34.7476
702.456	15.2044	702.456	34.9359
702.938	15.3291	702.938	35.1288
703.42	15.4608	703.42	35.3305
703.902	15.5972	703.902	35.5403
704.384	15.7339	704.384	35.7531
704.866	15.8662	704.866	35.9632
705.348	15.992	705.348	36.1677
705.83	16.1125	705.83	36.3686
706.312	16.2313	706.312	36.5713
706.795	16.3526	706.795	36.781
707.277	16.4781	707.277	36.999
707.759	16.6065	707.759	37.2217
708.241	16.7336	708.241	37.4414
708.723	16.8551	708.723	37.6509
709.205	16.9687	709.205	37.8471
709.687	17.0751	709.687	38.0328
710.17	17.1781	710.17	38.2154
710.652	17.2822	710.652	38.403
711.134	17.39	711.134	38.6007
711.616	17.5015	711.616	38.8085
712.098	17.6138	712.098	39.0218
712.58	17.7229	712.58	39.2348
713.062	17.8261	713.062	39.4437
713.544	17.9232	713.544	39.6489
714.027	18.0167	714.027	39.8537
714.509	18.1105	714.509	40.0617
714.991	18.2074	714.991	40.2739
715.473	18.3083	715.473	40.4874
715.955	18.412	715.955	40.6967
716.437	18.5164	716.437	40.8971
716.919	18.62	716.919	41.0875
717.401	18.723	717.401	41.272
717.884	18.8271	717.884	41.4579
718.366	18.9349	718.366	41.6529
718.848	19.0477	718.848	41.861
719.33	19.1651	719.33	42.0809
719.812	19.285	719.812	42.3067
720.294	19.4051	720.294	42.5312
720.776	19.5243	720.776	42.7497
721.258	19.6439	721.258	42.9622
721.74	19.7664	721.74	43.1725
722.223	19.8949	722.223	43.3855
722.705	20.0312	722.705	43.6045
723.187	20.1749	723.187	43.8293
723.669	20.3244	723.669	44.0575
724.151	20.4775	724.151	44.2868
724.633	20.6331	724.633	44.5171
725.115	20.7921	725.115	44.7516
725.597	20.9567	725.597	44.9956
726.08	21.1293	726.08	45.2533
726.562	21.3114	726.562	45.5258
727.044	21.5028	727.044	45.8099
727.526	21.7021	727.526	46.0995
728.008	21.9084	728.008	46.3888
728.49	22.1217	728.49	46.6751
728.972	22.3437	728.972	46.9604
729.455	22.5771	729.455	47.2496
729.937	22.8243	729.937	47.5485
730.419	23.0859	730.419	47.861
730.901	23.3605	730.901	48.1876
731.383	23.6456	731.383	48.5265
731.865	23.9387	731.865	48.8752
732.347	24.2387	732.347	49.2331
732.829	24.5463	732.829	49.6018
733.312	24.8636	733.312	49.984
733.794	25.1925	733.794	50.3812
734.276	25.5341	734.276	50.7924
734.758	25.8877	734.758	51.2136
735.24	26.2518	735.24	51.6394
735.722	26.6247	735.722	52.0661
736.204	27.0055	736.204	52.4931
736.686	27.3942	736.686	52.9236
737.168	27.7913	737.168	53.3628
737.651	28.197	737.651	53.8153
738.133	28.6109	738.133	54.2829
738.615	29.0317	738.615	54.764
739.097	29.4583	739.097	55.2546
739.579	29.8905	739.579	55.7505
740.061	30.3286	740.061	56.249
740.543	30.7739	740.543	56.7491
741.025	31.227	741.025	57.2512
741.508	31.6873	741.508	57.7551
741.99	32.1531	741.99	58.2595
742.472	32.6221	742.472	58.7619
742.954	33.0924	742.954	59.2604
743.436	33.5633	743.436	59.7548
743.918	34.0353	743.918	60.247
744.4	34.5093	744.4	60.7404
744.883	34.9857	744.883	61.2383
745.365	35.4639	745.365	61.7416
745.847	35.9419	745.847	62.2486
746.329	36.4177	746.329	62.7549
746.811	36.8898	746.811	63.2553
747.293	37.3581	747.293	63.746
747.775	37.8231	747.775	64.2253
748.257	38.2857	748.257	64.6932
748.74	38.7459	748.74	65.1509
749.222	39.2027	749.222	65.5995
749.704	39.6546	749.704	66.0393
750.186	40.1003	750.186	66.4705
750.668	40.5399	750.668	66.8937
751.15	40.9741	751.15	67.3107
751.632	41.4047	751.632	67.7235
752.114	41.8324	752.114	68.1338
752.596	42.2571	752.596	68.5417
753.079	42.6772	753.079	68.945
753.561	43.091	753.561	69.3399
754.043	43.4975	754.043	69.7226
754.525	43.8969	754.525	70.0908
755.007	44.2907	755.007	70.4444
755.489	44.6804	755.489	70.7859
755.971	45.0664	755.971	71.1184
756.453	45.448	756.453	71.445
756.936	45.8233	756.936	71.7671
757.418	46.1906	757.418	72.0855
757.9	46.5499	757.9	72.4002
758.382	46.9022	758.382	72.7117
758.864	47.2498	758.864	73.0212
759.346	47.5941	759.346	73.3294
759.828	47.9348	759.828	73.6358
760.311	48.2699	760.311	73.9381
760.793	48.5969	760.793	74.2322
761.275	48.9145	761.275	74.5138
761.757	49.2238	761.757	74.7803
762.239	49.5284	762.239	75.0322
762.721	49.8327	762.721	75.2727
763.203	50.1398	763.203	75.5073
763.685	50.4494	763.685	75.7407
764.168	50.7582	764.168	75.9758
764.65	51.0614	764.65	76.213
765.132	51.3552	765.132	76.4503
765.614	51.6386	765.614	76.6855
766.096	51.9143	766.096	76.9167
766.578	52.1864	766.578	77.1435
767.06	52.4582	767.06	77.3655
767.542	52.7302	767.542	77.5823
768.024	52.9998	768.024	77.7923
768.507	53.2629	768.507	77.9935
768.989	53.5168	768.989	78.1844
769.471	53.7618	769.471	78.3655
769.953	54.0016	769.953	78.54
770.435	54.2415	770.435	78.7127
770.917	54.4851	770.917	78.8883
771.399	54.7325	771.399	79.0693
771.881	54.9798	771.881	79.2551
772.364	55.2211	772.364	79.4421
772.846	55.452	772.846	79.6251
773.328	55.672	773.328	79.8002
773.81	55.8849	773.81	79.9658
774.292	56.0968	774.292	80.123
774.774	56.3124	774.774	80.2743
775.256	56.5331	775.256	80.4221
775.739	56.7552	775.739	80.5677
776.221	56.9731	776.221	80.7107
776.703	57.182	776.703	80.8508
777.185	57.3807	777.185	80.9882
777.667	57.5727	777.667	81.1248
778.149	57.764	778.149	81.2629
778.631	57.9598	778.631	81.4044
779.113	58.1617	779.113	81.5488
779.596	58.3669	779.596	81.6933
780.078	58.5698	780.078	81.8334
780.56	58.7656	780.56	81.9649
781.042	58.9529	781.042	82.0863
781.524	59.1346	781.524	82.1989
782.006	59.3163	782.006	82.3071
782.488	59.5028	782.488	82.4156
782.97	59.6955	782.97	82.5276
783.452	59.8919	783.452	82.6437
783.935	60.087	783.935	82.7624
784.417	60.2767	784.417	82.8809
784.899	60.4601	784.899	82.9977
785.381	60.6407	785.381	83.1126
785.863	60.8237	785.863	83.2268
786.345	61.0136	786.345	83.3416
786.827	61.211	786.827	83.4565
787.309	61.4124	787.309	83.5694
787.792	61.6125	787.792	83.6774
788.274	61.8073	788.274	83.7786
788.756	61.9967	788.756	83.8739
789.238	62.1849	789.238	83.9669
789.72	62.3782	789.72	84.0631
790.202	62.5809	790.202	84.1671
790.684	62.793	790.684	84.2805
791.166	63.0094	791.166	84.4012
791.649	63.2226	791.649	84.5246
792.131	63.4266	792.131	84.6456
792.613	63.62	792.613	84.7609
793.095	63.8064	793.095	84.8704
793.577	63.9924	793.577	84.9763
794.059	64.1834	794.059	85.0814
794.541	64.381	794.541	85.187
795.023	64.5815	795.023	85.2919
795.506	64.7789	795.506	85.3938
795.988	64.9685	795.988	85.4905
796.47	65.1497	796.47	85.5823
796.952	65.3268	796.952	85.6722
797.434	65.5062	797.434	85.7645
797.916	65.693	797.916	85.863
798.398	65.8879	798.398	85.9687
798.88	66.0864	798.88	86.0789
799.362	66.282	799.362	86.1889
799.845	66.4694	799.845	86.2943
800.327	66.6483	800.327	86.3933
800.809	66.8227	800.809	86.4876
801.291	66.9994	801.291	86.581
801.773	67.183	801.773	86.6778
802.255	67.3732	802.255	86.7799
802.737	67.5652	802.737	86.8861
803.22	67.7519	803.22	86.9933
803.702	67.9286	803.702	87.0982
804.184	68.096	804.184	87.2
804.666	68.26	804.666	87.3005
805.148	68.4285	805.148	87.4035
805.63	68.607	805.63	87.512
806.112	68.7949	806.112	87.6265
806.595	68.9858	806.595	87.7439
807.077	69.1707	807.077	87.8595
807.559	69.3435	807.559	87.9687
808.041	69.5042	808.041	88.0702
808.523	69.659	808.523	88.1662
809.005	69.8174	809.005	88.2612
809.487	69.9863	809.487	88.3595
809.969	70.1663	809.969	88.463
810.451	70.3511	810.451	88.5699
810.934	70.5307	810.934	88.6761
811.416	70.6966	811.416	88.7775
811.898	70.8463	811.898	88.8726
812.38	70.9846	812.38	88.9631
812.862	71.12	812.862	89.0526
813.344	71.2601	813.344	89.1446
813.826	71.4074	813.826	89.2399
814.308	71.558	814.308	89.3362
814.79	71.7045	814.79	89.4293
815.273	71.8408	815.273	89.5157
815.755	71.9656	815.755	89.5948
816.237	72.0842	816.237	89.6694
816.719	72.2051	816.719	89.7447
817.201	72.3355	817.201	89.8253
817.683	72.4775	817.683	89.9126
818.165	72.627	818.165	90.0046
818.648	72.7763	818.648	90.0971
819.13	72.9188	819.13	90.1857
819.612	73.0526	819.612	90.2689
820.094	73.182	820.094	90.3484
820.576	73.3142	820.576	90.4281
821.058	73.4553	821.058	90.511
821.54	73.6064	821.54	90.5981
822.023	73.7632	822.023	90.6869
822.505	73.9181	822.505	90.7734
822.987	74.0649	822.987	90.8544
823.469	74.2023	823.469	90.93
823.951	74.3345	823.951	91.0035
824.433	74.4685	824.433	91.0797
824.915	74.6095	824.915	91.1622
825.397	74.7578	825.397	91.2512
825.879	74.9085	825.879	91.3427
826.362	75.054	826.362	91.4307
826.844	75.189	826.844	91.5101
827.326	75.3137	827.326	91.5796
827.808	75.4338	827.808	91.6425
828.29	75.5576	828.29	91.7046
828.772	75.6911	828.772	91.7714
829.254	75.8345	829.254	91.845
829.736	75.9825	829.736	91.9233
830.218	76.1268	830.218	92.0014
830.701	76.2615	830.701	92.0741
831.183	76.3863	831.183	92.1391
831.665	76.5067	831.665	92.1975
832.147	76.6306	832.147	92.2529
832.629	76.7632	832.629	92.3088
833.111	76.904	833.111	92.366
833.593	77.0468	833.593	92.4221
834.076	77.183	834.076	92.473
834.558	77.3066	834.558	92.5152
835.04	77.418	835.04	92.5483
835.522	77.5235	835.522	92.5755
836.004	77.6316	836.004	92.6015
836.486	77.7479	836.486	92.6303
836.968	77.8712	836.968	92.6625
837.45	77.9942	837.45	92.695
837.933	78.1071	837.933	92.7228
838.415	78.2034	838.415	92.7416
838.897	78.2837	838.897	92.7506
839.379	78.3556	839.379	92.7527
839.861	78.4297	839.861	92.7531
840.343	78.5137	840.343	92.7563
840.825	78.6083	840.825	92.7636
841.307	78.707	841.307	92.773
841.79	78.7998	841.79	92.7802
842.272	78.879	842.272	92.7818
842.754	78.9438	842.754	92.7773
843.236	78.9999	843.236	92.7695
843.718	79.057	843.718	92.7631
844.2	79.1221	844.2	92.7612
844.682	79.1964	844.682	92.7642
845.164	79.2742	845.164	92.7685
845.646	79.3467	845.646	92.7691
846.129	79.4074	846.129	92.7626
846.611	79.4559	846.611	92.7492
847.093	79.4982	847.093	92.7331
847.575	79.5433	847.575	92.7209
848.057	79.5975	848.057	92.7181
848.539	79.6608	848.539	92.7267
849.021	79.7264	849.021	92.7444
849.504	79.785	849.504	92.7663
849.986	79.8296	849.986	92.788
850.468	79.8599	850.468	92.808
850.95	79.8826	850.95	92.8282
851.432	79.9072	851.432	92.8529
851.914	79.9408	851.914	92.8857
852.396	79.984	852.396	92.9271
852.878	80.0305	852.878	92.9747
853.361	80.0712	853.361	93.0239
853.843	80.0993	853.843	93.0712
854.325	80.1144	854.325	93.1166
854.807	80.1233	854.807	93.1633
855.289	80.1358	855.289	93.2167
855.771	80.1595	855.771	93.2808
856.253	80.1956	856.253	93.3561
856.735	80.2386	856.735	93.4389
857.217	80.2799	857.217	93.5231
857.7	80.3127	857.7	93.6034
858.182	80.3362	858.182	93.6778
858.664	80.3559	858.664	93.7487
859.146	80.3804	859.146	93.821
859.628	80.416	859.628	93.8995
860.11	80.4631	860.11	93.9862
860.592	80.5159	860.592	94.0791
861.074	80.5659	861.074	94.1744
861.557	80.6066	861.557	94.2684
862.039	80.6379	862.039	94.3598
862.521	80.6656	862.521	94.4509
863.003	80.6985	863.003	94.5452
863.485	80.743	863.485	94.6456
863.967	80.7996	863.967	94.7515
864.449	80.8628	864.449	94.8588
864.932	80.9244	864.932	94.9616
865.414	80.978	865.414	95.0557
865.896	81.0232	865.896	95.1406
866.378	81.0652	866.378	95.2197
866.86	81.1116	866.86	95.2991
867.342	81.1676	867.342	95.3835
867.824	81.2325	867.824	95.4745
868.306	81.3001	868.306	95.5689
868.788	81.3624	868.788	95.6614
869.271	81.4142	869.271	95.7471
869.753	81.4565	869.753	95.8244
870.235	81.4965	870.235	95.8953
870.717	81.543	870.717	95.9644
871.199	81.6016	871.199	96.0354
871.681	81.6714	871.681	96.109
872.163	81.7449	872.163	96.1823
872.645	81.8122	872.645	96.2508
873.128	81.8663	873.128	96.3109
873.61	81.9071	873.61	96.3625
874.092	81.9407	874.092	96.4095
874.574	81.976	874.574	96.4572
875.056	82.0196	875.056	96.5099
875.538	82.0718	875.538	96.5681
876.02	82.1269	876.02	96.628
876.503	82.1774	876.503	96.6836
876.985	82.2185	876.985	96.7302
877.467	82.2518	877.467	96.7667
877.949	82.2849	877.949	96.7963
878.431	82.327	878.431	96.8247
878.913	82.3842	878.913	96.8568
879.395	82.4553	879.395	96.8942
879.877	82.5329	879.877	96.9348
880.36	82.6068	880.36	96.974
880.842	82.6706	880.842	97.0081
881.324	82.7246	881.324	97.0364
881.806	82.776	881.806	97.0617
882.288	82.8347	882.288	97.0883
882.77	82.9075	882.77	97.1195
883.252	82.994	883.252	97.1547
883.734	83.0871	883.734	97.1897
884.216	83.1765	884.216	97.2183
884.699	83.2545	884.699	97.2361
885.181	83.3205	885.181	97.2425
885.663	83.3804	885.663	97.241
886.145	83.4434	886.145	97.2377
886.627	83.516	886.627	97.2376
887.109	83.5985	887.109	97.2421
887.591	83.6846	887.591	97.2485
888.073	83.7651	888.073	97.2519
888.556	83.8339	888.556	97.2485
889.038	83.8918	889.038	97.2374
889.52	83.9461	889.52	97.2218
890.002	84.0069	890.002	97.2066
890.484	84.0812	890.484	97.1959
890.966	84.1693	890.966	97.19
891.448	84.264	891.448	97.1857
891.931	84.3548	891.931	97.1779
892.413	84.4339	892.413	97.1626
892.895	84.5002	892.895	97.1394
893.377	84.5598	893.377	97.1117
893.859	84.6228	893.859	97.085
894.341	84.6969	894.341	97.0636
894.823	84.784	894.823	97.0486
895.305	84.8792	895.305	97.037
895.788	84.974	895.788	97.0238
896.27	85.0621	896.27	97.0052
896.752	85.143	896.752	96.9804
897.234	85.2222	897.234	96.9524
897.716	85.3085	897.716	96.9263
898.198	85.408	898.198	96.9061
898.68	85.5212	898.68	96.8923
899.162	85.6416	899.162	96.8825
899.644	85.7605	899.644	96.872
900.127	85.8712	900.127	96.8577
900.609	85.9729	900.609	96.8394
901.091	86.0713	901.091	96.8207
901.573	86.1748	901.573	96.8067
902.055	86.2894	902.055	96.801
902.537	86.4147	902.537	96.8037
903.019	86.5444	903.019	96.811
903.501	86.6696	903.501	96.8172
903.984	86.7839	903.984	96.8179
904.466	86.8874	904.466	96.8125
904.948	86.9867	904.948	96.8044
905.43	87.0911	905.43	96.7994
905.912	87.2071	905.912	96.8026
906.394	87.3348	906.394	96.816
906.876	87.4674	906.876	96.8377
907.359	87.5955	907.359	96.8632
907.841	87.712	907.841	96.8887
908.323	87.816	908.323	96.9127
908.805	87.9132	908.805	96.937
909.287	88.0125	909.287	96.965
909.769	88.1199	909.769	96.9992
910.251	88.2357	910.251	97.039
910.733	88.3536	910.733	97.0809
911.216	88.4646	911.216	97.1196
911.698	88.5626	911.698	97.1515
912.18	88.6476	912.18	97.1765
912.662	88.7265	912.662	97.1984
913.144	88.8084	913.144	97.2228
913.626	88.9003	913.626	97.2547
914.108	89.0024	914.108	97.2953
914.59	89.1085	914.59	97.3421
915.072	89.2091	915.072	97.39
915.555	89.2973	915.555	97.4343
916.037	89.3719	916.037	97.4731
916.519	89.4382	916.519	97.5079
917.001	89.5043	917.001	97.5421
917.483	89.5762	917.483	97.5788
917.965	89.654	917.965	97.6186
918.447	89.7328	918.447	97.6592
918.929	89.8051	918.929	97.6969
919.412	89.867	919.412	97.7294
919.894	89.9201	919.894	97.7572
920.376	89.9721	920.376	97.784
920.858	90.0321	920.858	97.8149
921.34	90.1056	921.34	97.8533
921.822	90.1913	921.822	97.8989
922.304	90.2817	922.304	97.9479
922.786	90.3672	922.786	97.9945
923.269	90.4416	923.269	98.0338
923.751	90.5057	923.751	98.0646
924.233	90.5667	924.233	98.0895
924.715	90.6342	924.715	98.1133
925.197	90.7142	925.197	98.1403
925.679	90.8059	925.679	98.1719
926.161	90.9017	926.161	98.2064
926.643	90.9917	926.643	98.2396
927.125	91.0694	927.125	98.2686
927.608	91.1356	927.608	98.2926
928.09	91.198	928.09	98.3139
928.572	91.2671	928.572	98.3362
929.054	91.3502	929.054	98.3618
929.536	91.447	929.536	98.3902
930.018	91.5503	930.018	98.4176
930.5	91.6499	930.5	98.4393
930.982	91.738	930.982	98.4519
931.465	91.8142	931.465	98.4558
931.947	91.8848	931.947	98.4552
932.429	91.9595	932.429	98.4557
932.911	92.0453	932.911	98.4621
933.393	92.1422	933.393	98.4753
933.875	92.2434	933.875	98.4926
934.357	92.339	934.357	98.5089
934.84	92.4215	934.84	98.5199
935.322	92.4904	935.322	98.5242
935.804	92.552	935.804	98.5239
936.286	92.616	936.286	98.5231
936.768	92.6895	936.768	98.5253
937.25	92.7732	937.25	98.5314
937.732	92.8606	937.732	98.5393
938.214	92.942	938.214	98.5457
938.697	93.0102	938.697	98.5484
939.179	93.0641	939.179	98.548
939.661	93.1092	939.661	98.548
940.143	93.1546	940.143	98.5529
940.625	93.2069	940.625	98.5656
941.107	93.2667	941.107	98.585
941.589	93.3282	941.589	98.6064
942.071	93.3827	942.071	98.6236
942.553	93.4241	942.553	98.6317
943.036	93.4524	943.036	98.6296
943.518	93.4739	943.518	98.6204
944	93.4978	944	98.6097
944.482	93.5308	944.482	98.6028
944.964	93.5735	944.964	98.6018
945.446	93.6202	945.446	98.6054
945.928	93.662	945.928	98.61
946.41	93.6929	946.41	98.612
946.893	93.7127	946.893	98.6103
947.375	93.7273	947.375	98.6064
947.857	93.7452	947.857	98.6033
948.339	93.7725	948.339	98.603
948.821	93.8087	948.821	98.605
949.303	93.8478	949.303	98.6061
949.785	93.8808	949.785	98.6019
950.268	93.9017	950.268	98.5899
950.75	93.9102	950.75	98.5707
951.232	93.9124	951.232	98.5484
951.714	93.9164	951.714	98.5289
952.196	93.9277	952.196	98.5168
952.678	93.9455	952.678	98.5131
953.16	93.9631	953.16	98.5149
953.642	93.9719	953.642	98.5171
954.125	93.9664	954.125	98.5152
954.607	93.9476	954.607	98.5069
955.089	93.9232	955.089	98.4932
955.571	93.9025	955.571	98.4773
956.053	93.8923	956.053	98.4616
956.535	93.892	956.535	98.4465
957.017	93.8951	957.017	98.4301
957.499	93.8922	957.499	98.4092
957.982	93.8769	957.982	98.3823
958.464	93.8496	958.464	98.3507
958.946	93.8172	958.946	98.3188
959.428	93.7891	959.428	98.292
959.91	93.7718	959.91	98.2744
960.392	93.7655	960.392	98.2659
960.874	93.7634	960.874	98.263
961.356	93.7564	961.356	98.2596
961.839	93.7377	961.839	98.2505
962.321	93.7067	962.321	98.2334
962.803	93.6695	962.803	98.2097
963.285	93.6346	963.285	98.1833
963.767	93.6078	963.767	98.1579
964.249	93.5889	964.249	98.1355
964.731	93.5716	964.731	98.1157
965.213	93.547	965.213	98.0963
965.696	93.5096	965.696	98.0759
966.178	93.46	966.178	98.0551
966.66	93.4051	966.66	98.0365
967.142	93.3546	967.142	98.0232
967.624	93.315	967.624	98.0166
968.106	93.2866	968.106	98.0146
968.588	93.2631	968.588	98.0124
969.07	93.2355	969.07	98.0038
969.553	93.1976	969.553	97.9844
970.035	93.1495	970.035	97.9535
970.517	93.0975	970.517	97.9145
970.999	93.0508	970.999	97.8734
971.481	93.016	971.481	97.8356
971.963	92.9933	971.963	97.8041
972.445	92.9767	972.445	97.7787
972.927	92.9575	972.927	97.7568
973.409	92.9292	973.409	97.7355
973.892	92.8916	973.892	97.7135
974.374	92.8504	974.374	97.6915
974.856	92.8141	974.856	97.6708
975.338	92.7888	975.338	97.6519
975.82	92.7743	975.82	97.6327
976.302	92.7642	976.302	97.6094
976.784	92.7495	976.784	97.5777
977.266	92.7235	977.266	97.5352
977.749	92.6857	977.749	97.4837
978.231	92.6417	978.231	97.4281
978.713	92.6003	978.713	97.3749
979.195	92.5676	979.195	97.3297
979.677	92.5443	979.677	97.2941
980.159	92.525	980.159	97.2659
980.641	92.5011	980.641	97.2404
981.124	92.4665	981.124	97.2123
981.606	92.4203	981.606	97.1786
982.088	92.3683	982.088	97.1391
982.57	92.3186	982.57	97.0956
983.052	92.278	983.052	97.0503
983.534	92.2478	983.534	97.004
984.016	92.2236	984.016	96.956
984.498	92.1981	984.498	96.9053
984.981	92.1657	984.981	96.8518
985.463	92.1257	985.463	96.7979
985.945	92.0826	985.945	96.7476
986.427	92.043	986.427	96.7056
986.909	92.0117	986.909	96.6739
987.391	91.9882	987.391	96.6513
987.873	91.9671	987.873	96.6328
988.355	91.941	988.355	96.6118
988.837	91.9048	988.837	96.5825
989.32	91.8589	989.32	96.5424
989.802	91.809	989.802	96.4927
990.284	91.763	990.284	96.4374
990.766	91.7261	990.766	96.381
991.248	91.6983	991.248	96.3267
991.73	91.6739	991.73	96.2754
992.212	91.6454	992.212	96.2267
992.694	91.6077	992.694	96.1805
993.177	91.5609	993.177	96.1373
993.659	91.5106	993.659	96.0992
994.141	91.4644	994.141	96.068
994.623	91.4272	994.623	96.0437
995.105	91.3984	995.105	96.0232
995.587	91.3719	995.587	96.0012
996.069	91.3397	996.069	95.9719
996.552	91.2965	996.552	95.9313
997.034	91.2427	997.034	95.8793
997.516	91.1846	997.516	95.8199
997.998	91.1303	997.998	95.7593
998.48	91.0856	998.48	95.7034
998.962	91.0501	998.962	95.6558
999.444	91.0176	999.444	95.6167
999.926	90.9794	999.926	95.5837
1000.41	90.929	1000.41	95.5536
1000.89	90.8656	1000.89	95.5244
1001.37	90.7947	1001.37	95.4952
1001.86	90.7241	1001.86	95.4661
1002.34	90.6598	1002.34	95.4369
1002.82	90.6026	1002.82	95.4059
1003.3	90.5474	1003.3	95.3701
1003.78	90.4865	1003.78	95.3266
1004.27	90.4144	1004.27	95.2748
1004.75	90.3307	1004.75	95.2168
1005.23	90.2406	1005.23	95.1576
1005.71	90.1515	1005.71	95.1031
1006.19	90.0689	1006.19	95.0575
1006.68	89.9928	1006.68	95.0218
1007.16	89.9179	1007.16	94.9933
1007.64	89.8362	1007.64	94.9668
1008.12	89.7421	1008.12	94.9373
1008.61	89.6352	1008.61	94.9017
1009.09	89.5211	1009.09	94.8598
1009.57	89.4079	1009.57	94.8131
1010.05	89.3022	1010.05	94.7637
1010.53	89.2052	1010.53	94.7127
1011.01	89.1126	1011.01	94.6599
1011.5	89.0174	1011.5	94.6046
1011.98	88.914	1011.98	94.5473
1012.46	88.8014	1012.46	94.4905
1012.94	88.684	1012.94	94.4381
1013.43	88.5686	1013.43	94.3941
1013.91	88.4605	1013.91	94.3604
1014.39	88.3607	1014.39	94.3353
1014.87	88.2651	1014.87	94.3138
1015.35	88.1675	1015.35	94.2892
1015.84	88.0633	1015.84	94.2561
1016.32	87.9523	1016.32	94.2117
1016.8	87.8389	1016.8	94.1575
1017.28	87.7298	1017.28	94.0973
1017.76	87.6292	1017.76	94.0361
1018.25	87.5367	1018.25	93.9774
1018.73	87.4475	1018.73	93.9227
1019.21	87.3547	1019.21	93.8721
1019.69	87.2537	1019.69	93.8253
1020.18	87.1452	1020.18	93.7827
1020.66	87.0347	1020.66	93.7457
1021.14	86.9302	1021.14	93.7155
1021.62	86.8375	1021.62	93.6916
1022.1	86.7576	1022.1	93.6713
1022.59	86.6861	1022.59	93.6495
1023.07	86.6162	1023.07	93.6209
1023.55	86.5425	1023.55	93.582
1024.03	86.4641	1024.03	93.5326
1024.52	86.385	1024.52	93.4765
1025	86.3115	1025	93.4194
1025.48	86.2484	1025.48	93.367
1025.96	86.196	1025.96	93.3229
1026.44	86.1501	1026.44	93.2874
1026.92	86.1039	1026.92	93.2584
1027.41	86.0518	1027.41	93.2328
1027.89	85.9927	1027.89	93.2083
1028.37	85.9297	1028.37	93.1836
1028.85	85.868	1028.85	93.1584
1029.34	85.8114	1029.34	93.1322
1029.82	85.7599	1029.82	93.1034
1030.3	85.7094	1030.3	93.0693
1030.78	85.6542	1030.78	93.0276
1031.26	85.5908	1031.26	92.9779
1031.75	85.5195	1031.75	92.9225
1032.23	85.4449	1032.23	92.8666
1032.71	85.3733	1032.71	92.8159
1033.19	85.3085	1033.19	92.7751
1033.67	85.25	1033.67	92.7457
1034.16	85.1931	1034.16	92.7252
1034.64	85.1316	1034.64	92.7091
1035.12	85.062	1035.12	92.6918
1035.6	84.9854	1035.6	92.6696
1036.09	84.9075	1036.09	92.6408
1036.57	84.8357	1036.57	92.6057
1037.05	84.7747	1037.05	92.5653
1037.53	84.7247	1037.53	92.5203
1038.01	84.6805	1038.01	92.471
1038.5	84.6352	1038.5	92.4172
1038.98	84.5839	1038.98	92.3604
1039.46	84.5262	1039.46	92.3037
1039.94	84.4666	1039.94	92.2515
1040.42	84.4116	1040.42	92.2078
1040.91	84.3654	1040.91	92.1747
1041.39	84.3276	1041.39	92.1507
1041.87	84.2933	1041.87	92.1312
1042.35	84.2555	1042.35	92.1099
1042.84	84.2095	1042.84	92.0812
1043.32	84.1557	1043.32	92.0424
1043.8	84.0994	1043.8	91.9942
1044.28	84.0482	1044.28	91.9401
1044.76	84.0079	1044.76	91.8843
1045.25	83.9797	1045.25	91.8301
1045.73	83.9597	1045.73	91.779
1046.21	83.9416	1046.21	91.731
1046.69	83.9209	1046.69	91.6859
1047.17	83.8973	1047.17	91.644
1047.66	83.8754	1047.66	91.6064
1048.14	83.8619	1048.14	91.5742
1048.62	83.8619	1048.62	91.5472
1049.1	83.876	1049.1	91.5233
1049.59	83.8998	1049.59	91.4982
1050.07	83.9271	1050.07	91.4676
1050.55	83.9526	1050.55	91.4284
1051.03	83.9755	1051.03	91.3807
1051.51	83.9997	1051.51	91.3277
1052	84.0308	1052	91.2744
1052.48	84.0731	1052.48	91.2257
1052.96	84.1261	1052.96	91.1842
1053.44	84.1848	1053.44	91.1501
1053.92	84.2419	1053.92	91.1209
1054.41	84.2917	1054.41	91.0937
1054.89	84.3332	1054.89	91.0663
1055.37	84.3698	1055.37	91.0376
1055.85	84.4077	1055.85	91.0076
1056.34	84.4514	1056.34	90.9762
1056.82	84.5012	1056.82	90.9421
1057.3	84.5531	1057.3	90.903
1057.78	84.6008	1057.78	90.8568
1058.26	84.6401	1058.26	90.8027
1058.75	84.6706	1058.75	90.7425
1059.23	84.6974	1059.23	90.6803
1059.71	84.7271	1059.71	90.6216
1060.19	84.7649	1060.19	90.5708
1060.67	84.8113	1060.67	90.5298
1061.16	84.8624	1061.16	90.4974
1061.64	84.9119	1061.64	90.4705
1062.12	84.955	1062.12	90.4451
1062.6	84.9916	1062.6	90.4187
1063.09	85.0256	1063.09	90.3904
1063.57	85.0631	1063.57	90.3615
1064.05	85.1082	1064.05	90.3335
1064.53	85.1603	1064.53	90.3078
1065.01	85.214	1065.01	90.2849
1065.49	85.2621	1065.49	90.2647
1065.98	85.299	1065.98	90.2479
1066.46	85.324	1066.46	90.2362
1066.94	85.3419	1066.94	90.2323
1067.42	85.3593	1067.42	90.239
1067.91	85.3818	1067.91	90.2577
1068.39	85.4105	1068.39	90.2873
1068.87	85.4417	1068.87	90.3243
1069.35	85.4699	1069.35	90.3642
1069.83	85.4911	1069.83	90.4029
1070.32	85.5053	1070.32	90.4385
1070.8	85.517	1070.8	90.4715
1071.28	85.5323	1071.28	90.5043
1071.76	85.555	1071.76	90.5397
1072.24	85.5845	1072.24	90.5793
1072.73	85.6153	1072.73	90.623
1073.21	85.6406	1073.21	90.6696
1073.69	85.6557	1073.69	90.7177
1074.17	85.6612	1074.17	90.7671
1074.66	85.663	1074.66	90.8185
1075.14	85.6688	1075.14	90.8732
1075.62	85.6842	1075.62	90.9312
1076.1	85.7099	1076.1	90.9908
1076.58	85.741	1076.58	91.0484
1077.07	85.7707	1077.07	91.0998
1077.55	85.7933	1077.55	91.1423
1078.03	85.8084	1078.03	91.1757
1078.51	85.82	1078.51	91.2029
1078.99	85.8345	1078.99	91.2285
1079.48	85.8564	1079.48	91.257
1079.96	85.8857	1079.96	91.2907
1080.44	85.9177	1080.44	91.3296
1080.92	85.9458	1080.92	91.3715
1081.4	85.9657	1081.4	91.4139
1081.89	85.978	1081.89	91.4552
1082.37	85.9882	1082.37	91.4953
1082.85	86.0041	1082.85	91.5353
1083.33	86.0312	1083.33	91.5758
1083.82	86.0706	1083.82	91.6165
1084.3	86.1179	1084.3	91.6557
1084.78	86.1668	1084.78	91.6913
1085.26	86.2126	1085.26	91.722
1085.74	86.2554	1085.74	91.7492
1086.23	86.3002	1086.23	91.7758
1086.71	86.354	1086.71	91.8062
1087.19	86.422	1087.19	91.8436
1087.67	86.5045	1087.67	91.8889
1088.15	86.5971	1088.15	91.94
1088.64	86.693	1088.64	91.9935
1089.12	86.7873	1089.12	92.0455
1089.6	86.8799	1089.6	92.094
1090.08	86.9758	1090.08	92.1392
1090.57	87.0821	1090.57	92.1828
1091.05	87.2041	1091.05	92.2268
1091.53	87.3417	1091.53	92.272
1092.01	87.4895	1092.01	92.3179
1092.49	87.6394	1092.49	92.363
1092.98	87.7849	1092.98	92.4064
1093.46	87.9242	1093.46	92.4486
1093.94	88.0609	1093.94	92.4919
1094.42	88.2014	1094.42	92.5388
1094.9	88.3508	1094.9	92.5908
1095.39	88.5098	1095.39	92.6473
1095.87	88.674	1095.87	92.7051
1096.35	88.8364	1096.35	92.7601
1096.83	88.9915	1096.83	92.8088
1097.32	89.1382	1097.32	92.8499
1097.8	89.2803	1097.8	92.8847
1098.28	89.4241	1098.28	92.916
1098.76	89.574	1098.76	92.9466
1099.24	89.7298	1099.24	92.9775
1099.73	89.8861	1099.73	93.0078
1100.21	90.0354	1100.21	93.0353
1100.69	90.1717	1100.69	93.0584
1101.17	90.2939	1101.17	93.0769
1101.65	90.4064	1101.65	93.0926
1102.14	90.5157	1102.14	93.1081
1102.62	90.6273	1102.62	93.1252
1103.1	90.7414	1103.1	93.1438
1103.58	90.8537	1103.58	93.1614
1104.07	90.9574	1104.07	93.1747
1104.55	91.0476	1104.55	93.1812
1105.03	91.1239	1105.03	93.1803
1105.51	91.1913	1105.51	93.1743
1105.99	91.2572	1105.99	93.1669
1106.48	91.3272	1106.48	93.1617
1106.96	91.403	1106.96	93.1612
1107.44	91.4815	1107.44	93.1661
1107.92	91.5576	1107.92	93.1763
1108.4	91.628	1108.4	93.1917
1108.89	91.6942	1108.89	93.2131
1109.37	91.7616	1109.37	93.2425
1109.85	91.8373	1109.85	93.2812
1110.33	91.9259	1110.33	93.329
1110.82	92.0266	1110.82	93.3832
1111.3	92.1336	1111.3	93.4391
1111.78	92.2393	1111.78	93.4919
1112.26	92.3384	1112.26	93.5382
1112.74	92.4309	1112.74	93.5781
1113.23	92.5215	1113.23	93.6142
1113.71	92.6171	1113.71	93.6505
1114.19	92.722	1114.19	93.6899
1114.67	92.8355	1114.67	93.7331
1115.15	92.9516	1115.15	93.7775
1115.64	93.063	1115.64	93.8193
1116.12	93.1647	1116.12	93.8555
1116.6	93.2574	1116.6	93.8849
1117.08	93.347	1117.08	93.9082
1117.57	93.4412	1117.57	93.9276
1118.05	93.5448	1118.05	93.9441
1118.53	93.6569	1118.53	93.9567
1119.01	93.7708	1119.01	93.963
1119.49	93.8778	1119.49	93.961
1119.97	93.9731	1119.97	93.9517
1120.46	94.0581	1120.46	93.9407
1120.94	94.1414	1120.94	93.9375
1121.42	94.2343	1121.42	93.9534
1121.9	94.3458	1121.9	93.9972
1122.39	94.4781	1122.39	94.0725
1122.87	94.6256	1122.87	94.176
1123.35	94.7782	1123.35	94.2989
1123.83	94.9263	1123.83	94.4298
1124.31	95.0649	1124.31	94.5584
1124.8	95.1953	1124.8	94.6779
1125.28	95.3226	1125.28	94.7857
1125.76	95.4517	1125.76	94.8824
1126.24	95.5838	1126.24	94.9694
1126.72	95.7153	1126.72	95.048
1127.21	95.8404	1127.21	95.1186
1127.69	95.9546	1127.69	95.1817
1128.17	96.0583	1128.17	95.2388
1128.65	96.1563	1128.65	95.2926
1129.14	96.256	1129.14	95.3467
1129.62	96.3623	1129.62	95.4039
1130.1	96.475	1130.1	95.465
1130.58	96.5886	1130.58	95.5288
1131.06	96.6955	1131.06	95.5926
1131.55	96.79	1131.55	95.6538
1132.03	96.8724	1132.03	95.7117
1132.51	96.9484	1132.51	95.7675
1132.99	97.0269	1132.99	95.8237
1133.47	97.1147	1133.47	95.8825
1133.96	97.2128	1133.96	95.9441
1134.44	97.3164	1134.44	96.0064
1134.92	97.4173	1134.92	96.0665
1135.4	97.5085	1135.4	96.1215
1135.88	97.5877	1135.88	96.1711
1136.37	97.6581	1136.37	96.2172
1136.85	97.7263	1136.85	96.2632
1137.33	97.7973	1137.33	96.3123
1137.81	97.8722	1137.81	96.3657
1138.3	97.9467	1138.3	96.4219
1138.78	98.0145	1138.78	96.4781
1139.26	98.0711	1139.26	96.531
1139.74	98.1163	1139.74	96.5792
1140.22	98.1553	1140.22	96.6235
1140.71	98.1954	1140.71	96.666
1141.19	98.242	1141.19	96.7089
1141.67	98.2956	1141.67	96.7528
1142.15	98.3516	1142.15	96.7963
1142.63	98.4032	1142.63	96.8372
1143.12	98.4451	1143.12	96.874
1143.6	98.4773	1143.6	96.9069
1144.08	98.5046	1144.08	96.9387
1144.56	98.5339	1144.56	96.9731
1145.05	98.5698	1145.05	97.013
1145.53	98.6122	1145.53	97.059
1146.01	98.6556	1146.01	97.109
1146.49	98.6925	1146.49	97.159
1146.97	98.7177	1146.97	97.2051
1147.46	98.7312	1147.46	97.2453
1147.94	98.7383	1147.94	97.2802
1148.42	98.7468	1148.42	97.312
1148.9	98.7625	1148.9	97.3434
1149.38	98.786	1149.38	97.3755
1149.87	98.813	1149.87	97.4077
1150.35	98.8367	1150.35	97.4387
1150.83	98.8524	1150.83	97.4674
1151.31	98.8599	1151.31	97.4944
1151.8	98.864	1151.8	97.522
1152.28	98.8714	1152.28	97.5531
1152.76	98.887	1152.76	97.5896
1153.24	98.9103	1153.24	97.6309
1153.72	98.9364	1153.72	97.6739
1154.21	98.9584	1154.21	97.7141
1154.69	98.9721	1154.69	97.7479
1155.17	98.9784	1155.17	97.7741
1155.65	98.9836	1155.65	97.7943
1156.13	98.9954	1156.13	97.8123
1156.62	99.0192	1156.62	97.8316
1157.1	99.0545	1157.1	97.8545
1157.58	99.095	1157.58	97.8806
1158.06	99.1321	1158.06	97.9081
1158.55	99.159	1158.55	97.9353
1159.03	99.1749	1159.03	97.9614
1159.51	99.1841	1159.51	97.9873
1159.99	99.1939	1159.99	98.0148
1160.47	99.2099	1160.47	98.0447
1160.96	99.2328	1160.96	98.076
1161.44	99.2581	1161.44	98.1056
1161.92	99.2787	1161.92	98.1301
1162.4	99.2896	1162.4	98.1469
1162.88	99.2908	1162.88	98.1566
1163.37	99.2874	1163.37	98.1624
1163.85	99.2867	1163.85	98.1692
1164.33	99.2941	1164.33	98.1814
1164.81	99.31	1164.81	98.2008
1165.3	99.3298	1165.3	98.2266
1165.78	99.3467	1165.78	98.2558
1166.26	99.356	1166.26	98.285
1166.74	99.3582	1166.74	98.3122
1167.22	99.359	1167.22	98.3372
1167.71	99.3666	1167.71	98.3609
1168.19	99.3864	1168.19	98.3843
1168.67	99.4189	1168.67	98.407
1169.15	99.4584	1169.15	98.4271
1169.63	99.497	1169.63	98.4424
1170.12	99.5279	1170.12	98.4521
1170.6	99.5493	1170.6	98.4578
1171.08	99.5647	1171.08	98.463
1171.56	99.5804	1171.56	98.4723
1172.05	99.6009	1172.05	98.4888
1172.53	99.6264	1172.53	98.513
1173.01	99.6521	1173.01	98.5418
1173.49	99.6712	1173.49	98.5706
1173.97	99.6789	1173.97	98.595
1174.45	99.6754	1174.45	98.6126
1174.94	99.6665	1174.94	98.6239
1175.42	99.66	1175.42	98.6314
1175.9	99.6622	1175.9	98.6379
1176.38	99.6739	1176.38	98.6448
1176.87	99.691	1176.87	98.6521
1177.35	99.7065	1177.35	98.6585
1177.83	99.715	1177.83	98.6634
1178.31	99.716	1178.31	98.6677
1178.8	99.7139	1178.8	98.6737
1179.28	99.7161	1179.28	98.6842
1179.76	99.7283	1179.76	98.7003
1180.24	99.7516	1180.24	98.7206
1180.72	99.7823	1180.72	98.7414
1181.2	99.8138	1181.2	98.7579
1181.69	99.841	1181.69	98.7664
1182.17	99.8623	1182.17	98.7664
1182.65	99.8808	1182.65	98.7604
1183.13	99.901	1183.13	98.7528
1183.62	99.926	1183.62	98.748
1184.1	99.9542	1184.1	98.7478
1184.58	99.9801	1184.58	98.752
1185.06	99.9968	1185.06	98.7583
1185.54	100	1185.54	98.7642
1186.03	99.9906	1186.03	98.7688
1186.51	99.9745	1186.51	98.7729
1186.99	99.9596	1186.99	98.7783
1187.47	99.9514	1187.47	98.786
1187.95	99.9503	1187.95	98.7952
1188.44	99.9517	1188.44	98.8029
1188.92	99.949	1188.92	98.8058
1189.4	99.9374	1189.4	98.8015
1189.88	99.9173	1189.88	98.7901
1190.37	99.8939	1190.37	98.7751
1190.85	99.8747	1190.85	98.7611
1191.33	99.865	1191.33	98.7523
1191.81	99.8652	1191.81	98.7505
1192.29	99.8706	1192.29	98.7546
1192.78	99.8741	1192.78	98.7615
1193.26	99.8706	1193.26	98.7676
1193.74	99.8597	1193.74	98.7707
1194.22	99.8454	1194.22	98.7703
1194.7	99.8341	1194.7	98.7674
1195.19	99.8297	1195.19	98.7629
1195.67	99.8312	1195.67	98.7566
1196.15	99.8328	1196.15	98.7471
1196.63	99.8266	1196.63	98.7326
1197.12	99.8072	1197.12	98.7127
1197.6	99.7742	1197.6	98.6895
1198.08	99.7328	1198.08	98.6668
1198.56	99.6906	1198.56	98.6495
1199.04	99.6534	1199.04	98.6405
1199.53	99.6223	1199.53	98.6398
1200.01	99.5932	1200.01	98.6443
1200.49	99.5596	1200.49	98.6488
1200.97	99.5171	1200.97	98.6487
1201.45	99.4658	1201.45	98.6414
1201.94	99.4112	1201.94	98.6275
1202.42	99.3607	1202.42	98.6096
1202.9	99.3203	1202.9	98.5905
1203.38	99.291	1203.38	98.5723
1203.87	99.2686	1203.87	98.5552
1204.35	99.2466	1204.35	98.5382
1204.83	99.2199	1204.83	98.5208
1205.31	99.1879	1205.31	98.5038
1205.79	99.1545	1205.79	98.4892
1206.28	99.1257	1206.28	98.4796
1206.76	99.1058	1206.76	98.4759
1207.24	99.0944	1207.24	98.477
1207.72	99.086	1207.72	98.4791
1208.2	99.073	1208.2	98.4773
1208.69	99.0493	1208.69	98.4682
1209.17	99.0137	1209.17	98.4507
1209.65	98.9697	1209.65	98.427
1210.13	98.9237	1210.13	98.4014
1210.62	98.8806	1210.62	98.378
1211.1	98.8412	1211.1	98.3593
1211.58	98.802	1211.58	98.3452
1212.06	98.7573	1212.06	98.3342
1212.54	98.7035	1212.54	98.3237
1213.03	98.6411	1213.03	98.3127
1213.51	98.5757	1213.51	98.3012
1213.99	98.5145	1213.99	98.2899
1214.47	98.4632	1214.47	98.2791
1214.95	98.4228	1214.95	98.2672
1215.44	98.3894	1215.44	98.2515
1215.92	98.3568	1215.92	98.2287
1216.4	98.32	1216.4	98.1972
1216.88	98.2784	1216.88	98.1581
1217.37	98.2354	1217.37	98.115
1217.85	98.1967	1217.85	98.0731
1218.33	98.1662	1218.33	98.0365
1218.81	98.1436	1218.81	98.0069
1219.29	98.1243	1219.29	97.9831
1219.78	98.1013	1219.78	97.9614
1220.26	98.0696	1220.26	97.9383
1220.74	98.0284	1220.74	97.9113
1221.22	97.9814	1221.22	97.8799
1221.7	97.9346	1221.7	97.8451
1222.19	97.8924	1222.19	97.8078
1222.67	97.855	1222.67	97.7682
1223.15	97.8183	1223.15	97.7253
1223.63	97.7763	1223.63	97.6776
1224.11	97.7244	1224.11	97.6249
1224.6	97.6628	1224.6	97.5689
1225.08	97.5961	1225.08	97.513
1225.56	97.5313	1225.56	97.4612
1226.04	97.4739	1226.04	97.416
1226.53	97.4253	1226.53	97.3774
1227.01	97.3822	1227.01	97.3423
1227.49	97.3395	1227.49	97.3064
1227.97	97.2929	1227.97	97.2653
1228.45	97.2421	1228.45	97.2172
1228.94	97.191	1228.94	97.1624
1229.42	97.145	1229.42	97.1034
1229.9	97.1085	1229.9	97.043
1230.38	97.0813	1230.38	96.9826
1230.86	97.0594	1230.86	96.9225
1231.35	97.0367	1231.35	96.8618
1231.83	97.0086	1231.83	96.7999
1232.31	96.9744	1232.31	96.7373
1232.79	96.9373	1232.79	96.6759
1233.28	96.9023	1233.28	96.6178
1233.76	96.873	1233.76	96.564
1234.24	96.8487	1234.24	96.5134
1234.72	96.8248	1234.72	96.4631
1235.2	96.795	1235.2	96.4093
1235.68	96.7549	1235.68	96.3493
1236.17	96.7045	1236.17	96.2825
1236.65	96.6487	1236.65	96.2111
1237.13	96.5939	1237.13	96.1387
1237.61	96.5458	1237.61	96.0688
1238.1	96.5053	1238.1	96.0032
1238.58	96.4693	1238.58	95.9418
1239.06	96.4322	1239.06	95.8829
1239.54	96.3896	1239.54	95.8247
1240.02	96.3409	1240.02	95.7665
1240.51	96.2899	1240.51	95.7085
1240.99	96.242	1240.99	95.6519
1241.47	96.2017	1241.47	95.5971
1241.95	96.1698	1241.95	95.5433
1242.43	96.1428	1242.43	95.4884
1242.92	96.1153	1242.92	95.4301
1243.4	96.0833	1243.4	95.3675
1243.88	96.0462	1243.88	95.3016
1244.36	96.007	1244.36	95.2356
1244.85	95.9707	1244.85	95.1737
1245.33	95.9407	1245.33	95.1192
1245.81	95.9165	1245.81	95.073
1246.29	95.8934	1246.29	95.0334
1246.77	95.8653	1246.77	94.9972
1247.26	95.8276	1247.26	94.9609
1247.74	95.7797	1247.74	94.9226
1248.22	95.7253	1248.22	94.8823
1248.7	95.67	1248.7	94.8413
1249.18	95.6183	1249.18	94.8012
1249.67	95.571	1249.67	94.7629
1250.15	95.5249	1250.15	94.7258
1250.63	95.4752	1250.63	94.6886
1251.11	95.4185	1251.11	94.6507
1251.6	95.3553	1251.6	94.6128
1252.08	95.29	1252.08	94.5767
1252.56	95.2287	1252.56	94.545
1253.04	95.176	1253.04	94.5193
1253.52	95.1323	1253.52	94.4993
1254.01	95.0938	1254.01	94.4828
1254.49	95.0547	1254.49	94.4667
1254.97	95.0103	1254.97	94.4481
1255.45	94.9594	1255.45	94.4261
1255.93	94.9052	1255.93	94.402
1256.42	94.8526	1256.42	94.3782
1256.9	94.8053	1256.9	94.3571
1257.38	94.7634	1257.38	94.34
1257.86	94.7233	1257.86	94.3259
1258.35	94.6793	1258.35	94.313
1258.83	94.627	1258.83	94.2997
1259.31	94.5661	1259.31	94.2854
1259.79	94.5004	1259.79	94.2715
1260.27	94.436	1260.27	94.2601
1260.76	94.3777	1260.76	94.2529
1261.24	94.3267	1261.24	94.2499
1261.72	94.2802	1261.72	94.2495
1262.2	94.2329	1262.2	94.2488
1262.68	94.1805	1262.68	94.2451
1263.17	94.1221	1263.17	94.2376
1263.65	94.0603	1263.65	94.2274
1264.13	93.9998	1264.13	94.2171
1264.61	93.9445	1264.61	94.2093
1265.1	93.8951	1265.1	94.2051
1265.58	93.8487	1265.58	94.2041
1266.06	93.8012	1266.06	94.2041
1266.54	93.7489	1266.54	94.2028
1267.02	93.6917	1267.02	94.1986
1267.51	93.6327	1267.51	94.1915
1267.99	93.5759	1267.99	94.1822
1268.47	93.5245	1268.47	94.1716
1268.95	93.4781	1268.95	94.1594
1269.43	93.4333	1269.43	94.1444
1269.92	93.385	1269.92	94.1247
1270.4	93.3303	1270.4	94.0994
1270.88	93.2697	1270.88	94.0693
1271.36	93.2072	1271.36	94.0369
1271.85	93.1481	1271.85	94.0057
1272.33	93.0961	1272.33	93.9785
1272.81	93.0507	1272.81	93.9562
1273.29	93.0074	1273.29	93.9373
1273.77	92.9603	1273.77	93.9188
1274.26	92.9048	1274.26	93.8975
1274.74	92.84	1274.74	93.8713
1275.22	92.7692	1275.22	93.8404
1275.7	92.6974	1275.7	93.8059
1276.18	92.6287	1276.18	93.7698
1276.67	92.564	1276.67	93.733
1277.15	92.5006	1277.15	93.6954
1277.63	92.4347	1277.63	93.656
1278.11	92.3637	1278.11	93.6141
1278.59	92.2884	1278.59	93.5697
1279.08	92.2131	1279.08	93.5246
1279.56	92.1435	1279.56	93.4806
1280.04	92.0833	1280.04	93.4394
1280.52	92.0329	1280.52	93.4013
1281.01	91.9882	1281.01	93.3646
1281.49	91.9433	1281.49	93.3268
1281.97	91.8936	1281.97	93.2853
1282.45	91.8378	1282.45	93.2394
1282.93	91.7788	1282.93	93.19
1283.42	91.7214	1283.42	93.1395
1283.9	91.6696	1283.9	93.0905
1284.38	91.624	1284.38	93.0446
1284.86	91.5814	1284.86	93.0018
1285.34	91.5367	1285.34	92.9607
1285.83	91.4853	1285.83	92.9194
1286.31	91.4263	1286.31	92.8766
1286.79	91.362	1286.79	92.8322
1287.27	91.2976	1287.27	92.7868
1287.76	91.2372	1287.76	92.7412
1288.24	91.1825	1288.24	92.6957
1288.72	91.1314	1288.72	92.6494
1289.2	91.08	1289.2	92.6012
1289.68	91.0248	1289.68	92.5501
1290.16	90.9654	1290.16	92.4965
1290.65	90.9045	1290.65	92.4422
1291.13	90.8469	1291.13	92.3897
1291.61	90.7964	1291.61	92.3415
1292.09	90.7543	1292.09	92.299
1292.58	90.7184	1292.58	92.2618
1293.06	90.6843	1293.06	92.2279
1293.54	90.6486	1293.54	92.195
1294.02	90.6101	1294.02	92.1609
1294.5	90.5708	1294.5	92.1245
1294.99	90.5348	1294.99	92.0858
1295.47	90.5056	1295.47	92.0453
1295.95	90.4841	1295.95	92.0035
1296.43	90.4686	1296.43	91.9609
1296.91	90.4552	1296.91	91.9176
1297.4	90.4407	1297.4	91.8743
1297.88	90.424	1297.88	91.8321
1298.36	90.407	1298.36	91.7928
1298.84	90.3928	1298.84	91.758
1299.33	90.3841	1299.33	91.7285
1299.81	90.3809	1299.81	91.7039
1300.29	90.3805	1300.29	91.6819
1300.77	90.3789	1300.77	91.6597
1301.25	90.3729	1301.25	91.6345
1301.74	90.3618	1301.74	91.6047
1302.22	90.3477	1302.22	91.5704
1302.7	90.3345	1302.7	91.5329
1303.18	90.3253	1303.18	91.4939
1303.66	90.3205	1303.66	91.4553
1304.15	90.318	1304.15	91.4177
1304.63	90.3141	1304.63	91.3814
1305.11	90.3057	1305.11	91.3462
1305.59	90.2923	1305.59	91.3121
1306.08	90.2759	1306.08	91.2793
1306.56	90.26	1306.56	91.2483
1307.04	90.2474	1307.04	91.219
1307.52	90.2386	1307.52	91.1913
1308	90.2315	1308	91.1643
1308.49	90.2229	1308.49	91.1369
1308.97	90.2102	1308.97	91.1085
1309.45	90.1932	1309.45	91.079
1309.93	90.1736	1309.93	91.0486
1310.41	90.1542	1310.41	91.0179
1310.9	90.1362	1310.9	90.9868
1311.38	90.1186	1311.38	90.9549
1311.86	90.0983	1311.86	90.9218
1312.34	90.0717	1312.34	90.8872
1312.83	90.0373	1312.83	90.8521
1313.31	89.9971	1313.31	90.8184
1313.79	89.9561	1313.79	90.7883
1314.27	89.9202	1314.27	90.7632
1314.75	89.8929	1314.75	90.743
1315.24	89.8737	1315.24	90.7251
1315.72	89.8583	1315.72	90.7057
1316.2	89.8407	1316.2	90.6803
1316.68	89.8164	1316.68	90.6458
1317.16	89.7843	1317.16	90.6017
1317.65	89.7477	1317.65	90.5499
1318.13	89.7128	1318.13	90.4947
1318.61	89.6858	1318.61	90.4411
1319.09	89.6701	1319.09	90.3931
1319.58	89.6653	1319.58	90.3529
1320.06	89.6685	1320.06	90.3203
1320.54	89.6762	1320.54	90.2936
1321.02	89.6865	1321.02	90.27
1321.5	89.6993	1321.5	90.2467
1321.99	89.7157	1321.99	90.2213
1322.47	89.7362	1322.47	90.1916
1322.95	89.759	1322.95	90.1561
1323.43	89.7806	1323.43	90.1143
1323.91	89.7968	1323.91	90.0666
1324.4	89.8051	1324.4	90.0144
1324.88	89.8057	1324.88	89.9606
1325.36	89.8018	1325.36	89.9078
1325.84	89.7977	1325.84	89.8581
1326.33	89.7964	1326.33	89.8119
1326.81	89.7981	1326.81	89.7679
1327.29	89.7999	1327.29	89.7238
1327.77	89.798	1327.77	89.6765
1328.25	89.789	1328.25	89.6241
1328.73	89.7729	1328.73	89.5657
1329.22	89.7525	1329.22	89.5019
1329.7	89.732	1329.7	89.4344
1330.18	89.715	1330.18	89.365
1330.66	89.7024	1330.66	89.2952
1331.15	89.6923	1331.15	89.2263
1331.63	89.6816	1331.63	89.1593
1332.11	89.6674	1332.11	89.0952
1332.59	89.6494	1332.59	89.0347
1333.07	89.6294	1333.07	88.9781
1333.56	89.6101	1333.56	88.9249
1334.04	89.5936	1334.04	88.8738
1334.52	89.5793	1334.52	88.8225
1335	89.564	1335	88.7684
1335.48	89.5435	1335.48	88.7094
1335.97	89.5139	1335.97	88.6437
1336.45	89.4737	1336.45	88.57
1336.93	89.4237	1336.93	88.4871
1337.41	89.3663	1337.41	88.3932
1337.9	89.3037	1337.9	88.2864
1338.38	89.237	1338.38	88.166
1338.86	89.1674	1338.86	88.0339
1339.34	89.097	1339.34	87.8963
1339.82	89.0307	1339.82	87.7632
1340.31	88.9753	1340.31	87.6454
1340.79	88.9373	1340.79	87.5503
1341.27	88.92	1341.27	87.4796
1341.75	88.9211	1341.75	87.4287
1342.23	88.9337	1342.23	87.3889
1342.72	88.948	1342.72	87.3503
1343.2	88.9549	1343.2	87.3045
1343.68	88.9484	1343.68	87.2467
1344.16	88.9273	1344.16	87.1763
1344.65	88.8954	1344.65	87.0967
1345.13	88.8583	1345.13	87.0131
1345.61	88.821	1345.61	86.9302
1346.09	88.7856	1346.09	86.8505
1346.57	88.7502	1346.57	86.7734
1347.06	88.7111	1347.06	86.6959
1347.54	88.6655	1347.54	86.6144
1348.02	88.6134	1348.02	86.5265
1348.5	88.558	1348.5	86.4313
1348.98	88.5041	1348.98	86.3306
1349.47	88.4559	1349.47	86.2271
1349.95	88.4143	1349.95	86.1241
1350.43	88.377	1350.43	86.0239
1350.91	88.3397	1350.91	85.9279
1351.39	88.2983	1351.39	85.8357
1351.88	88.251	1351.88	85.7462
1352.36	88.1986	1352.36	85.6575
1352.84	88.1438	1352.84	85.5676
1353.32	88.0889	1353.32	85.4749
1353.81	88.0349	1353.81	85.3784
1354.29	87.9808	1354.29	85.2782
1354.77	87.9253	1354.77	85.1756
1355.25	87.8679	1355.25	85.0727
1355.73	87.81	1355.73	84.9716
1356.22	87.755	1356.22	84.8742
1356.7	87.7064	1356.7	84.7816
1357.18	87.666	1357.18	84.694
1357.66	87.6328	1357.66	84.6114
1358.14	87.6031	1358.14	84.5336
1358.63	87.5718	1358.63	84.4599
1359.11	87.5342	1359.11	84.389
1359.59	87.4868	1359.59	84.3175
1360.07	87.428	1360.07	84.2399
1360.56	87.3571	1360.56	84.1484
1361.04	87.2738	1361.04	84.0347
1361.52	87.1782	1361.52	83.8929
1362	87.0727	1362	83.724
1362.48	86.9633	1362.48	83.5382
1362.97	86.8603	1362.97	83.3535
[truncated: 5,470 more rows]

## Sheet: Supplementary Figure 5
MNPs	MNPs@Ab
-6.47	-12.5
-6.54	-12.2
-7.52	-13.7

## Sheet: Supplementary Figure 6
in vivo	in vitro
159.026	169.201
160.473	161.319
161.472	157.487

[truncated: 9 more sheets: Supplementary Figure 7, Supplementary Figure 11, Supplementary Figure 12, Supplementary Figure 14, Supplementary Figure 15, Supplementary Figure 16, Supplementary Figure 18, Supplementary Figure 19, Supplementary Figure 20]
